# Supplementary material for: The LCORL Locus Is under Selection in Large-Sized Pakistani Goat Breeds
Source: Genes (Basel). 2020 Feb 5;11(2):168. doi: 10.3390/genes11020168 (PMC7074466; doi:10.3390/genes11020168)
Supplement: Supplementary file 1 [file genes-11-00168-s001.zip]

Archive with 4 entries (4 files):
- TableS1_74_goats_genotypes.xlsx
- TableS2_Selection_Signatures.xlsx
- TableS3_Significant_windows_3_large_breeds.xlsx
- TableS4_1469_Variants_8_breeds.xlsx
