# Supplementary material for: The LCORL Locus Is under Selection in Large-Sized Pakistani Goat Breeds
Source: Genes (Basel). 2020 Feb 5;11(2):168. doi: 10.3390/genes11020168 (PMC7074466; doi:10.3390/genes11020168)
Supplement: Supplementary file 1 [file genes-11-00168-s001.zip › TableS1_74_goats_genotypes.xlsx]

## Sheet: SX_Table_Genotyping
Table S1. Genotypes of 74 goats for association study.
Animal ID	Breed	Breed average body size	Sex	Phenotype for case/control association	XM_018049322.1:c.3480C>T		XM_018049322.1:c.3360G>A		XM_018049322.1:c.2513A>G		XM_018049322.1:c.1685A>G		XM_018049322.1:c.1298A>G		XM_018049322.1:c.828_829insA		XM_018049322.1:c.777-4235T>C
					Chr6:37,925,990G>A		Chr6:37,926,110C>T		Chr6:37,926,957T>C		Chr6:37,927,785T>C		Chr6:37,928,172T>C		Chr6:37,928,645_37,928,646insT		Chr6:37,932,928A>G
ANG02	Angora	medium	2	1	C	T	G	G	G	G	A	G	A	A	D	D	T	T
ANG04	Angora	medium	2	1	C	T	G	G	G	G	A	G	A	A	D	D	T	T
ANG05	Angora	medium	2	1	C	T	G	G	G	G	A	G	A	A	D	D	T	T
ANG06	Angora	medium	2	1	C	C	G	G	G	G	A	A	G	A	D	D	T	T
ANG07	Angora	medium	2	1	C	T	G	G	G	G	A	G	A	A	D	D	T	T
ANG09	Angora	medium	2	1	C	T	G	G	G	G	A	G	G	A	D	D	T	T
BAR03	Barbari	medium	2	2	C	C	A	A	G	G	A	A	G	G	I	I	T	T
BAR05	Barbari	medium	2	2	C	C	A	A	G	G	A	A	G	G	I	I	T	T
BAR06	Barbari	medium	2	2	C	C	A	A	G	G	A	A	G	G	I	I	T	T
BAR08	Barbari	medium	2	2	C	C	A	A	G	G	A	A	G	G	I	I	T	T
BAR10	Barbari	medium	2	2	C	T	A	G	G	G	A	A	G	A	D	I	T	T
BAR11	Barbari	medium	2	2	C	C	A	A	G	G	A	A	G	G	I	I	T	T
BAR13	Barbari	medium	2	2	C	T	A	G	G	G	A	G	G	A	D	I	T	T
BAR14	Barbari	medium	2	2	C	C	A	A	G	G	A	A	G	G	I	I	T	T
BEE01	Beetal	large	2	2	C	C	A	A	G	G	A	A	G	G	I	I	T	T
BEE02	Beetal	large	2	2	C	C	A	G	G	G	A	A	G	A	D	I	T	T
BEE03	Beetal	large	2	2	C	C	A	A	G	G	A	A	G	G	I	I	T	T
BEE04	Beetal	large	2	2	C	C	A	A	G	G	A	A	G	G	I	I	T	T
BEE05	Beetal	large	2	2	C	C	A	A	G	G	A	A	G	G	I	I	T	T
BEE06	Beetal	large	2	2	C	C	A	A	G	G	A	A	G	G	I	I	T	T
BEE07	Beetal	large	2	2	C	C	A	A	G	G	A	A	G	G	I	I	T	T
BEE08	Beetal	large	2	2	C	C	A	A	G	G	A	A	G	G	I	I	T	T
BEE09	Beetal	large	2	2	C	C	A	A	G	G	A	A	G	G	I	I	T	T
BEE10	Beetal	large	2	2	T	T	A	G	G	G	A	A	G	A	D	I	T	T
BEE11	Beetal	large	2	2	C	C	A	A	G	G	A	A	G	G	I	I	T	T
BEE13	Beetal	large	2	2	C	C	A	A	G	G	A	A	G	G	I	I	T	T
DDP01	Dera Din Panah	large	2	2	C	C	A	A	G	G	A	A	G	G	I	I	T	T
DDP02	Dera Din Panah	large	2	2	C	C	A	A	G	G	A	A	G	G	I	I	T	T
DDP03	Dera Din Panah	large	2	2	C	C	A	A	G	G	A	A	G	G	I	I	T	T
DDP04	Dera Din Panah	large	2	2	C	C	A	A	G	G	A	A	G	G	I	I	T	T
DDP05	Dera Din Panah	large	2	2	C	C	A	A	G	G	A	A	G	G	I	I	T	T
DDP06	Dera Din Panah	large	2	2	C	C	A	A	G	G	A	A	G	G	I	I	T	T
DDP07	Dera Din Panah	large	2	2	C	C	A	A	G	G	A	A	G	G	I	I	T	T
DDP08	Dera Din Panah	large	2	2	C	C	A	A	G	G	A	A	G	G	I	I	T	T
DDP09	Dera Din Panah	large	2	2	T	T	G	G	G	G	A	A	G	A	I	I	T	C
DDP10	Dera Din Panah	large	2	2	C	C	A	A	G	G	A	A	G	G	I	I	T	T
DDP11	Dera Din Panah	large	2	2	C	C	A	G	G	G	A	A	G	G	D	I	T	T
DDP12	Dera Din Panah	large	2	2	C	C	A	A	G	G	A	A	G	G	I	I	T	T
KAM01	Kamori	large	2	2	C	C	A	A	G	G	A	A	G	G	I	I	T	T
KAM02	Kamori	large	2	2	C	C	A	A	G	G	A	A	G	G	I	I	T	T
KAM03	Kamori	large	2	2	C	C	A	A	G	G	A	A	G	G	I	I	T	T
KAM04	Kamori	large	2	2	C	C	A	A	G	G	A	A	G	G	I	I	T	T
KAM05	Kamori	large	2	2	C	C	A	A	G	G	A	A	G	G	I	I	T	T
KAM06	Kamori	large	2	2	C	C	A	A	G	G	A	A	G	G	I	I	T	T
KAM07	Kamori	large	2	2	C	C	A	A	G	G	A	A	G	G	I	I	T	T
KAM08	Kamori	large	2	2	C	C	A	A	G	G	A	A	G	G	I	I	T	T
KAM09	Kamori	large	2	2	C	C	A	A	G	G	A	A	G	G	I	I	T	T
KAM10	Kamori	large	2	2	C	C	A	A	G	G	A	A	G	G	I	I	T	T
KAM11	Kamori	large	2	2	C	C	A	A	G	G	A	A	G	G	I	I	T	T
KAM12	Kamori	large	2	2	C	C	A	A	G	G	A	A	G	G	I	I	T	T
KAM13	Kamori	large	2	2	C	C	A	A	G	G	A	A	G	G	I	I	T	T
NAC01	Nachi	medium	2	2	C	C	A	A	G	G	A	A	G	G	I	I	T	T
NAC02	Nachi	medium	2	2	C	C	A	A	G	G	A	A	G	G	I	I	T	T
NAC03	Nachi	medium	2	2	C	C	A	A	G	G	A	A	G	G	I	I	T	T
NAC04	Nachi	medium	2	2	C	C	A	A	G	G	A	A	G	G	I	I	T	T
NAC05	Nachi	medium	2	2	C	C	A	A	G	G	A	A	G	G	I	I	T	T
NAC06	Nachi	medium	2	2	C	C	A	A	G	G	A	A	G	G	I	I	T	T
NAC07	Nachi	medium	2	2	C	C	A	A	G	G	A	A	G	G	I	I	T	T
NAC08	Nachi	medium	2	2	C	C	A	A	G	G	A	A	G	G	I	I	T	T
NAC09	Nachi	medium	2	2	C	C	A	G	G	G	A	A	G	G	D	I	T	T
NAC11	Nachi	medium	2	2	C	C	A	A	G	G	A	A	G	G	I	I	T	T
NAC12	Nachi	medium	2	2	C	C	A	A	G	G	A	A	G	G	I	I	T	T
NAC23	Nachi	medium	2	2	C	C	A	A	G	G	A	A	G	G	I	I	T	T
PAH03	Pahari	medium	2	1	C	T	A	G	G	G	A	G	G	A	D	I	T	T
PAH06	Pahari	medium	2	1	C	C	A	G	G	G	A	G	G	A	D	I	T	T
PAH07	Pahari	medium	2	1	C	C	A	G	G	G	A	A	G	G	D	I	T	T
PAH09	Pahari	medium	2	1	C	T	A	G	G	G	A	A	G	A	D	I	T	T
PAH10	Pahari	medium	2	1	C	T	A	G	G	G	A	G	G	A	D	I	T	T
TED01	Teddy	small	2	1	C	C	A	G	G	G	A	A	G	A	D	I	T	T
TED03	Teddy	small	2	1	C	C	A	A	G	G	A	A	G	G	I	I	T	T
TED04	Teddy	small	2	1	C	C	A	G	G	G	A	A	G	G	D	I	T	C
TED05	Teddy	small	2	1	C	C	G	G	G	G	A	A	G	G	D	D	C	C
TED06	Teddy	small	2	1	C	T	A	G	G	G	A	G	G	A	D	I	T	T
TED07	Teddy	small	2	1	C	C	A	A	G	G	A	A	G	G	I	I	T	T
