# Supplementary material for: The LCORL Locus Is under Selection in Large-Sized Pakistani Goat Breeds
Source: Genes (Basel). 2020 Feb 5;11(2):168. doi: 10.3390/genes11020168 (PMC7074466; doi:10.3390/genes11020168)
Supplement: Supplementary file 1 [file genes-11-00168-s001.zip › TableS2_Selection_Signatures.xlsx]

## Sheet: ANG
Table S2. Selection signatures per breed pool. Overlapping windows of Pak Angora (ANG) were combined into selection signatures and Hp scores were calculated for the resulting range of a selection signature. Genes that are partially or fully contained in a election signature are indicated.
Chromosome	Start	End	SNV	Hp	-ZHp	Genes
1	84975000	85125000	87	0.205815	4.21626	SOX2, LOC102185506
2	88200000	88500000	455	0.202633	4.3063	MBD5
2	99300000	99600000	515	0.199633	4.39117	BAZ2B, LOC102169229, MARCH7, LOC102168948
3	50100000	50325000	1459	0.193195	4.57329	LRRIQ3, LOC102175179, FPGT
5	18450000	18600000	417	0.178146	4.99904	NA
6	70275000	70575000	852	0.19184	4.61161	PDGFRA, LOC102174283
6	70650000	71175000	661	0.100437	7.19742	KIT, LOC102174549, LOC102180298, KDR
6	76200000	76425000	1030	0.160633	5.49446	NA
6	78600000	78750000	506	0.201674	4.33341	NA
6	105225000	105375000	638	0.209943	4.09948	OTOP1, DRD5, SLC2A9
6	109050000	109200000	457	0.187012	4.74822	BOD1L1
6	109725000	109875000	682	0.208583	4.13795	NA
6	111000000	111150000	340	0.0676332	8.12543	CC2D2A, FBXL5
7	56100000	56250000	238	0.210061	4.09614	NR3C1, ARHGAP26
7	90225000	90450000	340	0.155302	5.64529	TBXA2R, CACTIN, PIP5K1C, TJP3, APBA3, MRPL54, RAX2, MATK, ZFR2, ATCAY
8	300000	450000	463	0.210176	4.09289	MFSD14B, LOC102191239, ANXA10
9	11475000	11625000	356	0.120336	6.63448	LOC102184906
11	15075000	15225000	168	0.174434	5.10404	TTC27
11	69525000	69750000	801	0.202665	4.30538	ALK
12	0	225000	0	0	10.0388	LOC102177789, LOC106503859
12	15225000	15375000	0	0	10.0388	LOC102181111, LOC108637256, LOC102180583
12	15825000	15975000	0	0	10.0388	LOC102179751, LOC108637248
13	19500000	19725000	1394	0.209424	4.11416	LOC108637350, CCDC7, ARL5B
13	22125000	22425000	430	0.193387	4.56787	SKIDA1, MLLT10, DNAJC1
13	33150000	33300000	355	0.184728	4.81283	ZEB1
13	35400000	35550000	227	0.199776	4.3871	BAMBI, WAC
13	41025000	41400000	1241	0.188891	4.69506	THBD, CD93, NXT1, GZF1, NAPB
13	41475000	42900000	4105	0.194947	4.52372	LOC102183702, LOC102183975, LOC102184257, LOC102173758, LOC102184534, SYNDIG1, CST7, APMAP, ACSS1, VSX1, LOC108637352, ENTPD6, PYGB, ABHD12, ANKRD16, LOC102186494, GDI2, FAM208B, ASB13, LOC106502751, LOC102175311, NET1, TUBAL3, UCN3, LOC102176340, LOC102176622, LOC102176897, LOC102177638, LOC108637392, LOC102190498, LOC102188575, LOC102188841, LOC102190207, LOC102189938, LOC102188299
13	43125000	43275000	309	0.210289	4.08969	LOC102189495, LOC102187782, LOC102187504, LOC102188418, LOC102188684
13	43350000	43875000	1678	0.206586	4.19447	NA
13	44025000	44175000	372	0.202719	4.30386	NA
13	44400000	44550000	685	0.209155	4.12179	PITRM1, PFKP
13	44775000	46425000	3706	0.179726	4.95431	LOC102190429, ADARB2, WDR37, LOC102191533, GTPBP4, LARP4B, LOC102168463, DIP2C, ZMYND11
13	47475000	47625000	410	0.14527	5.92909	C13H20orf196, CHGB, TRMT6
13	49050000	49200000	452	0.184155	4.82904	NA
13	49425000	49650000	392	0.13051	6.34666	NA
13	51000000	51375000	617	0.177584	5.01493	ATRN, C13H20orf194, SLC4A11, ITPA, DDRGK1, LZTS3
13	51750000	51900000	292	0.188005	4.72012	EBF4, LOC102186881, IDH3B, NOP56, TMC2
13	51975000	52275000	1184	0.175821	5.0648	TMC2, SNRPB, LOC102173670, TGM6, TGM3, LOC102173948
13	57225000	57450000	435	0.192457	4.59418	VAPB, RAB22A, LOC102191534, ANKRD60
13	78000000	78150000	341	0.209505	4.11189	PTPN1, FAM65C
15	33900000	34050000	244	0.159378	5.52997	LOC102185107, LOC102184830, LOC102184544, LOC102184268, LOC102183987, LOC102183709, LOC102183437, LOC102176982, LOC102183163, LOC102176710, LOC102174765
16	58725000	58875000	420	0.132915	6.2786	RALGPS2, LOC106502981, ANGPTL1
16	60075000	60225000	533	0.211673	4.05054	ACBD6
16	64650000	64875000	536	0.207479	4.1692	LOC102188160, RNF2, TRMT1L, SWT1
16	79200000	79350000	446	0.208149	4.15026	LOC108637802, CSRP1, PHLDA3, TNNI1, LAD1, TNNT2
18	15150000	15375000	376	0.199991	4.38103	ZFPM1, LOC102187794, ZC3H18, IL17C, LOC102188617, MVD, SNAI3, CTU2, RNF166, PIEZO1
19	13350000	13575000	1690	0.210193	4.09241	ACACA, TADA2A, DUSP14, SYNRG, DDX52
19	51300000	51450000	392	0.148988	5.82389	RPTOR, NPTX1
20	32400000	32700000	910	0.174494	5.10235	FBXO4, C20H5orf51, OXCT1
20	58875000	59100000	926	0.192564	4.59114	TRIO
22	49575000	49725000	192	0.184133	4.82967	DOCK3
23	22425000	22575000	375	0.14112	6.04648	VARS, LSM2, LOC102177850, HSP70.1, LOC102178315, LOC102178582, NEU1, SLC44A4, EHMT2, ZBTB12, C2, CFB, NELFE, SKIV2L
24	30750000	30975000	504	0.171889	5.17605	KCTD1, TAF4B, PSMA8
25	150000	375000	255	0.21397	3.98557	LOC108633874, HBM, LOC102168680, LOC102168959, LOC102186172, LOC106503561, LUC7L, FAM234A, RGS11, ARHGDIG, PDIA2, AXIN1, MRPL28, TMEM8A, NME4, DECR2, RAB11FIP3
27	11100000	11250000	492	0.199832	4.38554	LOC102168418, LOC102191763, LOC102181098
29	42075000	42225000	332	0.147644	5.86194	LOC102175191, HRASLS5, LOC102175469, LOC108634204, LOC108633235
30	11550000	11925000	547	0.13781	6.14012	AWAT2, EDA
30	23100000	23250000	15	0.187986	4.72065	HUWE1
30	23475000	23625000	18	0.207786	4.16051	NA
30	58200000	58500000	633	0.196938	4.46741	MSL3, ARHGAP6, LOC108634331

## Sheet: BAR
Table S2. Selection signatures per breed pool. Overlapping windows of Barbari (BAR) were combined into selection signatures and Hp scores were calculated for the resulting range of a selection signature. Genes that are partially or fully contained in a election signature are indicated.
Chromosome	Start	End	SNV	Hp	-ZHp	Genes
1	36975000	37200000	613	0.211862	4.04519	PROS1, ARL13B, STX19, NSUN3
1	72675000	72900000	447	0.229368	3.54995	TMEM44, ATP13A3, GP5, LRRC15
1	120825000	121050000	444	0.191369	4.62495	NA
2	21225000	21450000	367	0.15149	5.75313	NA
2	84525000	84750000	678	0.193814	4.55579	NA
3	96525000	96825000	566	0.18424	4.82664	WARS2, HAO2
3	104850000	105000000	239	0.199243	4.4022	ASH1L
3	110850000	111000000	130	0.18197	4.89085	LOC102170372, SLAMF1
4	5175000	5325000	250	0.199598	4.39214	KMT2C, GALNT11
4	43350000	43500000	255	0.208743	4.13345	OGDH, ZMIZ2, PPIA, LOC106502044
5	112650000	112800000	322	0.181398	4.90704	PACSIN2, TTLL1
6	37725000	37950000	229	0.194568	4.53444	FAM184B, DCAF16, NCAPG, LCORL
6	65400000	65550000	440	0.2084	4.14313	GABRA2
6	69975000	70125000	295	0.202317	4.31523	CHIC2
6	70350000	70725000	1149	0.19369	4.55928	LOC102174283, KIT
6	73800000	73950000	808	0.202732	4.3035	NA
8	43050000	43200000	301	0.188152	4.71595	NA
8	43650000	43950000	479	0.164145	5.3951	KANK1, DOCK8
10	71475000	71625000	25	0.188109	4.71718	NA
11	14775000	15225000	393	0.138445	6.12216	YIPF4, BIRC6, TTC27
12	13725000	13950000	232	0.207553	4.16711	LOC108637249, LOC108637250, LOC108637251, LOC108637252
12	14325000	14475000	0	0	10.0388	LOC108637254, LOC108637255
12	15225000	15375000	0	0	10.0388	LOC102181111, LOC108637256, LOC102180583
12	33750000	33975000	527	0.200217	4.37465	MYCBP2, FBXL3, CLN5, ACOD1
12	60150000	60900000	816	0.166346	5.33286	NBEA, LOC102175490, MAB21L1, LOC102178636
13	19275000	19425000	898	0.197165	4.46099	ITGB1
14	16050000	16200000	339	0.103259	7.11757	RPL30, ERICH5, RIDA, POP1, NIPAL2
15	33900000	34125000	279	0.205644	4.22111	LOC102185107, LOC102184830, LOC102184544, LOC102184268, LOC102183987, LOC102183709, LOC102183437, LOC102176982, LOC102183163, LOC102176710, LOC102174765, LOC102176147, LOC102175876, LOC102175600, LOC102182894, LOC102175317, HBBC
16	49350000	49500000	235	0.211814	4.04656	GNB1, NADK, LOC106502965, LOC102188159, MMP23B
16	78975000	79200000	668	0.220856	3.79077	NAV1, LOC108637801, IPO9, LMOD1, TIMM17A, RNPEP, ELF3, LOC108637802
17	2775000	3000000	344	0.172826	5.14952	KREMEN1, C17H22orf31, ZNRF3
17	15900000	16125000	294	0.210409	4.08631	BRAP, ATXN2, SH2B3, FAM109A
17	56625000	56925000	1297	0.189663	4.67321	SMARCA5, FREM3, LOC102189058
18	15975000	16200000	271	0.109669	6.93625	CDK10, SPATA2L, ZNF276, VPS9D1, FANCA, SPIRE2, TCF25, LOC102181148, DEF8, CENPBD1, LOC102181419, DBNDD1, GAS8, LOC102172001
19	13350000	13575000	1787	0.207057	4.18113	ACACA, TADA2A, DUSP14, SYNRG, DDX52
20	38400000	38550000	479	0.165335	5.36145	SPEF2
22	51600000	51750000	148	0.16705	5.31293	SPINK8, NME6, MAP34-B, LOC102169231, LOC102169712, BAC7.5, BAC5, LOC102181444, MAP28, LOC102170003, LOC102171106, CDC25A
25	150000	300000	124	0.145164	5.93208	LOC108633874, HBM, LOC102168680, LOC102168959, LOC102186172, LOC106503561, LUC7L, FAM234A, RGS11, ARHGDIG, PDIA2, AXIN1, MRPL28, TMEM8A
29	42075000	42225000	361	0.204942	4.24098	LOC102175191, HRASLS5, LOC102175469, LOC108634204, LOC108633235
30	150000	300000	89	0.212162	4.03671	NA
30	3300000	3450000	111	0.188306	4.71161	ATP7A, LOC102178990, PGK1, TAF9B
30	5700000	6225000	381	0.212051	4.03985	LOC102172878, CYLC1
30	9975000	10125000	109	0.140802	6.05548	FGF16, LOC108634345
30	13875000	14025000	6	0.176381	5.04896	AR
30	14175000	14550000	49	0.205932	4.21295	LOC102180202
30	18075000	18450000	83	0.205434	4.22706	LOC102171139, EDA2R
30	18825000	18975000	49	0.211657	4.051	LOC108634290
30	49950000	50175000	278	0.186374	4.76627	MAP7D2, CXHXorf23, SH3KBP1
30	58275000	58425000	268	0.180879	4.92172	MSL3
31	33750000	33900000	257	0.163464	5.41438	ACSL4
31	39225000	39375000	305	0.149258	5.81626	IL1RAPL2

## Sheet: BEE
Table S2. Selection signatures per breed pool. Overlapping windows of Beetal (BEE) were combined into selection signatures and Hp scores were calculated for the resulting range of a selection signature. Genes that are partially or fully contained in a election signature are indicated.
Chromosome	Start	End	SNV	Hp	-ZHp	Genes
1	37050000	37200000	485	0.209433	4.11391	ARL13B, STX19, NSUN3
1	120825000	121050000	444	0.176201	5.05405	NA
2	21225000	21525000	619	0.201992	4.32441	NA
3	40275000	40500000	475	0.173814	5.12157	RAVER2, LOC102175733, JAK1
3	68850000	69000000	179	0.188426	4.70821	TGFBR3
3	96525000	96825000	674	0.180236	4.9399	WARS2, HAO2
4	43350000	43500000	277	0.203649	4.27756	OGDH, ZMIZ2, PPIA, LOC106502044
5	79725000	79875000	278	0.209716	4.10591	CCDC91
5	114975000	115125000	192	0.198278	4.42949	ATXN10
6	37800000	37950000	156	0.161128	5.48046	FAM184B, DCAF16, NCAPG, LCORL
7	17175000	17325000	262	0.132288	6.29636	FAM172A
7	27450000	27600000	299	0.205884	4.21431	XRCC4
8	33000000	33300000	1542	0.204976	4.24001	NA
8	33375000	33525000	857	0.206081	4.20875	NA
8	43650000	43875000	382	0.187416	4.73679	KANK1, DOCK8
10	37050000	37200000	315	0.20537	4.22885	NA
10	42675000	43050000	661	0.173139	5.14067	ATP8B4
10	71475000	71625000	60	0.207105	4.17977	NA
11	14850000	15225000	461	0.179212	4.96886	BIRC6, TTC27
11	93750000	93900000	116	0.18688	4.75193	RABGAP1, STRBP
12	10425000	10575000	463	0.191168	4.63064	DOCK9
12	13800000	13950000	181	0.174102	5.11345	LOC108637250, LOC108637251, LOC108637252
12	14325000	14475000	3	0.193762	4.55726	LOC108637254, LOC108637255
12	15225000	15375000	0	0	10.0388	LOC102181111, LOC108637256, LOC102180583
12	33750000	33975000	505	0.137731	6.14236	MYCBP2, FBXL3, CLN5, ACOD1
12	50325000	50550000	107	0.208231	4.14794	PARP4, MPHOSPH8, PSPC1, LOC102172912, ZMYM5
12	60075000	60675000	743	0.177559	5.01564	NBEA, LOC102175490
13	19275000	19425000	905	0.188782	4.69814	ITGB1
13	19500000	19725000	1226	0.19769	4.44614	LOC108637350, CCDC7, ARL5B
13	53325000	53475000	163	0.177187	5.02616	ZBTB46, SLC2A4RG, LIME1, ZGPAT, ARFRP1, TNFRSF6B, RTEL1, STMN3, GMEB2, FNDC11, SRMS, PTK6, PPDPF
14	15975000	16200000	651	0.171674	5.18213	MATN2, RPL30, ERICH5, RIDA, POP1, NIPAL2
14	16950000	17550000	1271	0.178425	4.99115	LOC108637491, VPS13B, LOC108637516, LOC108637517
15	31950000	32325000	88	0.172161	5.16834	LOC102169116, LOC102178093, ART1, LOC102177821, LOC108637670, NUP98, PGAP2, RHOG, STIM1, RRM1
15	81750000	81900000	329	0.150875	5.77053	LOC102187333, LOC102187063, LOC102186783, LOC106502873
16	6525000	6675000	905	0.211977	4.04195	NA
16	33525000	33675000	628	0.197979	4.43795	WDR64, LOC102176544
16	35925000	36075000	340	0.190099	4.66088	METTL18, C16H1orf112, SCYL3
16	37500000	37650000	223	0.190042	4.66248	PRRC2C, MYOC
16	49275000	49950000	844	0.140054	6.07666	CFAP74, LOC102186790, TMEM52, CALML6, GNB1, NADK, LOC106502965, LOC102188159, MMP23B, MIB2, FNDC10, SSU72, TMEM240, LOC102189890, VWA1, TMEM88B, ANKRD65, MRPL20, CCNL2, AURKAIP1, MXRA8, DVL1, TAS1R3, CPTP, CPSF3L, PUSL1, ACAP3, SCNN1D, UBE2J2, FAM132A, B3GALT6, SDF4, TNFRSF4, TNFRSF18, TTLL10, C16H1orf159, RNF223, LOC102169118, AGRN
16	59025000	59175000	386	0.177155	5.02705	TOR3A, ABL2
16	78975000	79200000	733	0.178219	4.99697	NAV1, LOC108637801, IPO9, LMOD1, TIMM17A, RNPEP, ELF3, LOC108637802
19	13350000	13575000	1869	0.202685	4.30483	ACACA, TADA2A, DUSP14, SYNRG, DDX52
20	14325000	14475000	212	0.171384	5.19032	ADAMTS6, CWC27, LOC106503310
25	150000	300000	130	0.151633	5.74909	LOC108633874, HBM, LOC102168680, LOC102168959, LOC102186172, LOC106503561, LUC7L, FAM234A, RGS11, ARHGDIG, PDIA2, AXIN1, MRPL28, TMEM8A
27	37125000	37275000	281	0.195879	4.49736	LOC102172787
30	75000	300000	147	0.210692	4.0783	NA
30	3225000	3450000	202	0.213018	4.0125	ATP7A, LOC102178990, PGK1, TAF9B
30	3525000	4050000	822	0.12437	6.52035	LOC108634284, LOC102180113
30	4950000	5550000	349	0.197049	4.46427	LOC102171225, CHM
30	5625000	6300000	500	0.200497	4.36672	LOC102172878, CYLC1, POU3F4, LOC106503817
30	9975000	10125000	132	0.152958	5.7116	FGF16, LOC108634345
30	11625000	11925000	500	0.19261	4.58983	EDA
30	17850000	18150000	134	0.191554	4.6197	NA
30	18300000	18525000	74	0.162666	5.43695	EDA2R
30	54225000	54375000	132	0.162556	5.44007	NA
30	58275000	58500000	399	0.224877	3.67701	MSL3, ARHGAP6, LOC108634331
31	7350000	7500000	212	0.178824	4.97984	ATP11C
31	39225000	39375000	323	0.0963601	7.31275	IL1RAPL2

## Sheet: DDP
Table S2. Selection signatures per breed pool. Overlapping windows of Dera Din Panah (DDP) were combined into selection signatures and Hp scores were calculated for the resulting range of a selection signature. Genes that are partially or fully contained in a election signature are indicated.
Chromosome	Start	End	SNV	Hp	-ZHp	Genes
1	120825000	121050000	519	0.230329	3.52278	NA
2	21225000	21375000	216	0.200067	4.37887	NA
2	29175000	29400000	254	0.191319	4.62637	RNF25, LOC102169634, ZNF142, PLCD4, LOC108638526, CNOT9, USP37, VIL1, CTDSP1
2	84525000	84750000	702	0.201786	4.33024	NA
3	80550000	80775000	543	0.195929	4.49594	RNPC3, LOC102169641
3	95325000	95475000	263	0.182097	4.88726	SPAG17
3	95700000	95850000	619	0.18429	4.8252	NA
3	96525000	96675000	233	0.134095	6.24522	WARS2
3	110850000	111000000	126	0.182706	4.87002	LOC102170372, SLAMF1
4	50175000	50400000	460	0.195727	4.50165	NA
4	50625000	51975000	2139	0.145323	5.9276	SKAP2, HOXA1, HOXA2, HOXA3, HOXA4, HOXA5, HOXA6, HOXA7, HOXA9, HOXA10, HOXA11, HOXA13, EVX1, HIBADH, LOC102168689, TAX1BP1, LOC102169253, JAZF1
4	52125000	52275000	337	0.138975	6.10716	JAZF1
4	75150000	75525000	940	0.157415	5.58549	RELN
4	90900000	91050000	325	0.211458	4.05663	SP8
5	18450000	18600000	462	0.181603	4.90124	NA
5	55650000	55800000	226	0.134679	6.2287	STAT6, NAB2, NEMP1, MYO1A, TAC3, ZBTB39, GPR182, LOC102189557, LOC102183297
6	13950000	14100000	304	0.160306	5.50373	NA
6	37125000	37275000	332	0.212188	4.03597	PKD2, SPP1
6	37725000	37950000	237	0.197739	4.44474	FAM184B, DCAF16, NCAPG, LCORL
6	70350000	70500000	406	0.187635	4.73059	LOC102174283
7	27525000	27675000	324	0.211043	4.06838	XRCC4, TMEM167A
7	55200000	55350000	323	0.19501	4.52195	KCTD16, LOC102169589, YIPF5
7	55500000	55725000	288	0.188385	4.70936	NA
8	40350000	40575000	418	0.117657	6.71026	GLIS3
8	43050000	43275000	378	0.182796	4.86747	NA
9	76275000	76425000	285	0.204476	4.25415	ESR1, SYNE1
10	42600000	43125000	825	0.140661	6.05948	ATP8B4, SLC27A2
10	65850000	66075000	269	0.187878	4.72371	MAPKBP1, MGA, LOC102171713, LOC102174941, LOC102174665, LOC102174399
11	14850000	15225000	483	0.182269	4.88238	BIRC6, TTC27
11	72075000	72225000	153	0.122108	6.58435	TRIM54, DNAJC5G, SLC30A3, CAD, ATRAID, SLC5A6, TCF23, PRR30
12	0	225000	0	0	10.0388	LOC102177789, LOC106503859
12	14325000	14475000	0	0	10.0388	LOC108637254, LOC108637255
12	15225000	15375000	0	0	10.0388	LOC102181111, LOC108637256, LOC102180583
12	15825000	15975000	0	0	10.0388	LOC102179751, LOC108637248
12	33600000	33900000	311	0.21074	4.07694	MYCBP2, FBXL3
12	59775000	59925000	466	0.175306	5.07937	NA
12	60000000	60150000	212	0.207216	4.17665	NA
12	66300000	66600000	821	0.205818	4.21617	DLEU7
13	19275000	19425000	766	0.163972	5.40002	ITGB1
14	16050000	16200000	453	0.196423	4.48196	RPL30, ERICH5, RIDA, POP1, NIPAL2
14	17025000	17250000	467	0.198888	4.41223	VPS13B, LOC108637516, LOC108637517
14	40050000	40275000	664	0.201409	4.34091	IL7, ZC2HC1A, PKIA
15	32175000	32325000	26	0.181752	4.89703	STIM1, RRM1
16	49275000	49725000	509	0.11524	6.77865	CFAP74, LOC102186790, TMEM52, CALML6, GNB1, NADK, LOC106502965, LOC102188159, MMP23B, MIB2, FNDC10, SSU72, TMEM240, LOC102189890, VWA1, TMEM88B, ANKRD65, MRPL20, CCNL2, AURKAIP1, MXRA8, DVL1, TAS1R3, CPTP, CPSF3L, PUSL1, ACAP3
16	53625000	53775000	394	0.188828	4.69683	KLHL20, CENPL, LOC102177911, DARS2, ZBTB37
16	59025000	59175000	388	0.192027	4.60632	TOR3A, ABL2
16	78975000	79200000	655	0.159287	5.53255	NAV1, LOC108637801, IPO9, LMOD1, TIMM17A, RNPEP, ELF3, LOC108637802
17	15975000	16125000	179	0.194139	4.54658	ATXN2, SH2B3, FAM109A
17	16875000	17025000	227	0.162489	5.44198	GPN3, ARPC3, ANAPC7, ATP2A2
17	56775000	56925000	833	0.167759	5.29287	NA
18	56925000	57075000	130	0.201394	4.34135	ALDH16A1, FLT3LG, RPL13A, RPS11, FCGRT, RCN3, NOSIP, PRRG2, PRR12, RRAS, SCAF1, IRF3
19	13350000	13575000	1804	0.191358	4.62527	ACACA, TADA2A, DUSP14, SYNRG, DDX52
20	14175000	14625000	676	0.145455	5.92386	ADAMTS6, CWC27, LOC106503310
20	38325000	38550000	562	0.174037	5.11526	SPEF2
22	36300000	36450000	309	0.167406	5.30287	NA
23	22275000	22500000	368	0.132316	6.29557	AIF1, PRRC2A, BAG6, APOM, C23H6orf47, GPANK1, CSNK2B, LY6G5B, LY6G5C, ABHD16A, LY6G6F, LOC102180547, LY6G6D, LY6G6C, C23H6orf25, DDAH2, CLIC1, MSH5, SAPCD1, VWA7, VARS, LSM2, LOC102177850, HSP70.1, LOC102178315, LOC102178582, NEU1, SLC44A4, EHMT2
25	150000	300000	140	0.200182	4.37563	LOC108633874, HBM, LOC102168680, LOC102168959, LOC102186172, LOC106503561, LUC7L, FAM234A, RGS11, ARHGDIG, PDIA2, AXIN1, MRPL28, TMEM8A
27	37275000	37425000	266	0.205572	4.22315	NA
29	42075000	42225000	314	0.163953	5.40054	LOC102175191, HRASLS5, LOC102175469, LOC108634204, LOC108633235
29	46125000	46350000	628	0.207868	4.15818	B4GALNT4, LOC102176955, AP2A2, MUC6, LOC108633253, LOC108634246
30	2850000	3075000	210	0.181786	4.89605	ATRX, LOC106503819, LOC102170127, LOC108634332, LOC108634280
30	3300000	4050000	1056	0.157382	5.58645	ATP7A, LOC102178990, PGK1, TAF9B, LOC108634284, LOC102180113
30	9975000	10125000	126	0.101582	7.16503	FGF16, LOC108634345
30	49950000	50175000	298	0.175411	5.0764	MAP7D2, CXHXorf23, SH3KBP1
31	33750000	33900000	325	0.196409	4.48238	ACSL4
31	36300000	36525000	431	0.199964	4.3818	NUP62CL, RBM41, MORC4

## Sheet: KAM
Table S2. Selection signatures per breed pool. Overlapping windows of Kamoori (KAM) were combined into selection signatures and Hp scores were calculated for the resulting range of a selection signature. Genes that are partially or fully contained in a election signature are indicated.
Chromosome	Start	End	SNV	Hp	-ZHp	Genes
1	23100000	23325000	663	0.203993	4.26781	ROBO2
1	26475000	26625000	908	0.18674	4.75591	NA
1	36900000	37200000	789	0.183579	4.84533	PROS1, ARL13B, STX19, NSUN3
1	37425000	37875000	1897	0.206957	4.18395	LOC102170358
1	38700000	38925000	867	0.21766	3.88119	NA
1	50250000	50400000	349	0.0979226	7.26855	CBLB
1	50850000	51000000	379	0.157592	5.58051	LOC102171651
1	50925000	52500000	4798	0.178645	4.9849	LOC102170819, LOC102172101, CCDC54, BBX, LOC108638052
1	53475000	53925000	1956	0.194559	4.53469	LOC102175896, GUCA1C, MORC1, LOC106503785, DPPA2
1	54000000	54825000	3379	0.156065	5.6237	LOC106503794
1	56025000	56175000	569	0.18041	4.93498	CD96, ZBED2, LOC102176917
1	65550000	65700000	147	0.155742	5.63283	STXBP5L, POLQ
1	72675000	72825000	241	0.148454	5.83901	TMEM44, ATP13A3
1	76725000	76950000	868	0.156643	5.60735	CLDN1, P3H2
1	85725000	85875000	289	0.124431	6.51863	DNAJC19, FXR1
1	97800000	97950000	395	0.209788	4.10388	MECOM
1	114525000	114675000	272	0.0237029	9.36822	P2RY1
1	120825000	121050000	414	0.195523	4.50742	NA
1	126300000	126675000	912	0.203343	4.28621	GK5, TFDP2, LOC106502408, LOC102179602, LOC102188089, ATP1B3, GRK7
2	37425000	37725000	889	0.186543	4.76148	CPS1, LANCL1
2	38025000	41100000	6864	0.123248	6.55209	KANSL1L, RPE, UNC80, MAP2, LOC102191000, PTH2R, LOC102176278, PIKFYVE, IDH1, C2H2orf80, LOC102189444, LOC102189173, CRYGC, LOC102188265, LOC102187996, LOC102175997, PLEKHM3, FZD5, CCNYL1, LOC102186533, METTL21A, CREB1, KLF7, CPO, LOC102175446, FASTKD2, MDH1B, DYTN, LOC102183831, ADAM23
2	41250000	41625000	788	0.196732	4.47323	ZDBF2, GPR1, EEF1B2, NDUFS1, INO80D
2	41850000	42075000	597	0.212208	4.03542	NRP2, PARD3B
2	42150000	46800000	9750	0.114594	6.79691	PARD3B, ICOS, CTLA4, CD28, RAPH1, ABI2, LOC102176567, NBEAL1, CARF, WDR12, ICA1L, FAM117B, BMPR2, NOP58, SUMO1, KIAA2012, FZD7, CDK15, ALS2, MPP4, TMEM237, ALS2CR11, STRADB, TRAK2, ALS2CR12, LOC102170560, CASP8, LOC102172107, CFLAR, LOC102171826, LOC108633325, NDUFB3, FAM126B, ORC2, NIF3L1, PPIL3, CLK1, BZW1, LOC102188176, LOC102171556, LOC108637848, LOC102187632
2	50400000	50550000	337	0.208089	4.15194	PGAP1
2	51450000	56625000	16368	0.21029	4.08968	DNAH7, SLC39A10, LOC102191470, LOC102181728, LOC102181441, TMEFF2, SDPR, NABP1, MYO1B, STAT4, STAT1, GLS
2	81525000	81750000	799	0.173187	5.13933	LRP1B
2	82275000	82425000	598	0.140861	6.05382	NA
2	89250000	89475000	660	0.206593	4.19425	LYPD6B
2	96825000	96975000	267	0.208477	4.14098	NA
2	96900000	97050000	319	0.194324	4.54135	NA
2	101775000	102150000	881	0.190139	4.65974	DPP4, GCG, FAP, IFIH1, GCA, KCNH7
2	120750000	120900000	1024	0.193813	4.55579	NA
2	129450000	129600000	783	0.201143	4.34846	WDR75
2	134100000	134250000	917	0.209788	4.10388	NA
3	600000	900000	525	0.15879	5.5466	SEPT2, HDLBP, ANO7, PPP1R7, PASK, MTERF4, SNED1, CROCC2
3	54075000	54375000	469	0.119872	6.64761	AK5, ZZZ3, USP33, MIGA1, LOC102184022
3	55125000	55275000	544	0.193482	4.56517	IFI44L, IFI44
3	66525000	66675000	285	0.158364	5.55865	LOC108635619, LOC102186299, LOC108635620, LOC102174832, LOC102185828
3	75300000	75450000	447	0.208702	4.13459	NA
3	80550000	80775000	492	0.155491	5.63995	RNPC3, LOC102169641
3	96525000	96675000	228	0.0813302	7.73795	WARS2
3	110850000	111000000	88	0.212348	4.03145	LOC102170372, SLAMF1
4	8175000	8325000	262	0.175433	5.07578	ZNF746, ZNF777, ZNF783
4	9750000	9900000	779	0.194339	4.54092	CNTNAP2
4	29325000	29550000	852	0.193108	4.57575	GRM8
4	49050000	49200000	518	0.17608	5.05747	MPP6, DFNA5, OSBPL3
4	50175000	50400000	427	0.163504	5.41326	NA
4	51750000	52200000	1058	0.199142	4.40506	LOC102168689, TAX1BP1, LOC102169253, JAZF1
4	72675000	72900000	307	0.199094	4.4064	NA
4	75225000	75375000	485	0.197944	4.43893	RELN
4	76125000	76275000	401	0.132296	6.29611	FBXL13, FAM185A, CCDC146
4	84750000	84900000	359	0.210883	4.07289	SEMA3D
4	91275000	91500000	431	0.181752	4.89701	ITGB8
4	95400000	95625000	734	0.150663	5.77653	ANKMY2, LRRC72, SOSTDC1, ISPD
4	95850000	96000000	324	0.165836	5.34726	ISPD
5	10050000	12975000	13094	0.166751	5.32139	MYF6, MYF5, LIN7A, ACSS3, PPFIA2, LOC102171845, LOC108636092, CCDC59, METTL25, LOC108636086, TMTC2
5	17475000	17700000	791	0.176234	5.05311	C5H12orf50, C5H12orf29, CEP290
5	17850000	18000000	316	0.152197	5.73312	NA
5	18375000	18900000	1418	0.213886	3.98794	LOC102174095
5	20850000	21000000	499	0.206226	4.20463	DCN
5	22125000	22350000	714	0.218869	3.84696	C5H12orf74, PLEKHG7
5	22575000	27075000	11089	0.167399	5.30307	NUDT4, UBE2N, LOC102178041, MRPL42, SOCS2, CRADD, LOC102179449, PLXNC1, CEP83, TMCC3, NDUFA12, NR2C1, LOC102181363, FGD6, LOC102183572, METAP2, USP44, LOC102184404, MUCL1, LOC108636093, LOC102176020, GLYCAM1, PPP1R1A, PDE1B, NCKAP1L, GTSF1, ITGA5, ZNF385A, GPR84, COPZ1, NFE2, HNRNPA1, CBX5, SMUG1, HOXC4, HOXC5, HOXC6, HOXC8, HOXC9, HOXC10, HOXC11, HOXC12, HOXC13, LOC102178515, LOC102178797, CALCO…
5	27150000	27300000	644	0.198706	4.41739	LOC108633262, LOC102176685, LOC102182669, KRT82, KRT84, LOC102184223, LOC102184693, LOC102185436
5	27375000	28350000	2207	0.194637	4.53251	KRT7, C5H12orf80, KRT80, ATG101, NR4A1, GRASP, ACVR1B, ACVRL1, ANKRD33, FIGNL2, SCN8A, LOC102186559, SLC4A8, GALNT6, CELA1, BIN2, SMAGP, DAZAP2, POU6F1, LOC108636000, TFCP2, CSRNP2
5	28650000	28875000	510	0.194015	4.55008	LOC102168424, TMPRSS12, ATF1, DIP2B
5	45300000	45450000	491	0.178243	4.99628	LOC102176764
5	56100000	56250000	167	0.208179	4.14939	NACA, LOC102191215, PTGES3, ATP5B, BAZ2A, RBMS2, LOC108636088
5	75375000	75600000	723	0.193559	4.56299	PKP2
5	77475000	77625000	564	0.201431	4.34029	NA
5	80250000	80400000	247	0.200499	4.36665	NA
5	84525000	84675000	217	0.11796	6.7017	SOX5
6	18750000	18900000	416	0.138258	6.12746	NA
6	24150000	24300000	518	0.206192	4.20559	NA
6	29175000	29475000	851	0.169118	5.25443	UNC5C
6	37725000	37950000	203	0.0792829	7.79586	FAM184B, DCAF16, NCAPG, LCORL
6	47100000	47250000	468	0.155519	5.63916	LOC102170864
6	47625000	47850000	721	0.200292	4.37252	NA
6	49650000	49875000	835	0.185733	4.78438	NA
6	67725000	67875000	371	0.19356	4.56297	ZAR1, FRYL
6	70725000	71100000	701	0.123756	6.53771	KIT, LOC102174549, LOC102180298
6	88950000	89100000	513	0.176771	5.03793	LOC106502210, ALB, AFP, AFM, LOC102177879
6	96750000	96900000	330	0.207147	4.1786	LOC102172613
6	98025000	98925000	2904	0.131274	6.32503	SCD5, SEC31A, THAP9, LIN54, COPS4, PLAC8, LOC102179277, COQ2, HPSE, HELQ, MRPS18C, FAM175A, GPAT3
6	99000000	100050000	3991	0.207106	4.17975	NKX6-1, WDFY3
6	112125000	112350000	899	0.0709918	8.03042	LDB2
7	41400000	41550000	316	0.202997	4.296	ADAM19, NIPAL4, CYFIP2
7	41775000	41925000	276	0.210369	4.08745	HAVCR2, LOC108636421
7	42675000	42900000	792	0.210341	4.08823	SGCD
7	48150000	48300000	189	0.186298	4.7684	ZNF300, SMIM3
7	49800000	49950000	363	0.168136	5.2822	ABLIM3
7	49875000	50175000	600	0.142887	5.99651	ABLIM3, SH3TC2
7	50700000	50850000	411	0.208134	4.15067	SPINK13, LOC102176527, LOC106502347, LOC102176231
7	53550000	53700000	448	0.152659	5.72007	NA
7	55425000	55800000	689	0.192333	4.59768	LOC102169003
7	56775000	56925000	239	0.211901	4.0441	FGF1
7	57825000	58050000	271	0.181956	4.89125	DIAPH1, LOC102191519
7	58200000	58350000	313	0.201243	4.34562	LOC106502336, LOC106502335, PCDHB16, LOC102190128, PCDHB7, LOC102189861, LOC102189582, LOC102189032, LOC102188767, LOC102188497, LOC102188217, LOC102187946
7	58425000	58725000	495	0.196644	4.47571	LOC102181119, LOC102180589, LOC102186392, LOC108636357, LOC102187678, LOC102187401, LOC102186864, LOC102186588, LOC102186304, ZMAT2, HARS2, HARS, DND1, WDR55, IK, NDUFA2, TMCO6
7	61575000	61875000	878	0.186482	4.76322	SPOCK1
7	62700000	63000000	798	0.199631	4.39122	TRPC7, SMAD5
7	63225000	63375000	387	0.210466	4.08469	SLC25A48
7	104550000	104700000	419	0.19932	4.40002	SUGP2, ARMC6, SLC25A42, TMEM161A, MEF2B, BORCS8, RFXANK, NR2C2AP, NCAN
8	225000	450000	329	0.111773	6.87672	MFSD14B, LOC102191239, ANXA10
8	3000000	3225000	705	0.089046	7.51967	NA
8	3375000	3525000	542	0.180938	4.92003	LOC108636588
8	9450000	9750000	785	0.0933709	7.39731	KIF13B, LOC108636536, HMBOX1, LOC108636585, INTS9
8	21300000	21450000	563	0.185794	4.78267	LOC108636656
8	21975000	22275000	619	0.181886	4.89322	CDKN2B, LOC108636541, LOC102176530, MTAP
8	24750000	25950000	2169	0.103396	7.1137	ACER2, RPS6, DENND4C, LOC102184341, LOC108636651, PLIN2, HAUS6, RRAGA, SAXO1, ADAMTSL1
8	26250000	26550000	1084	0.210159	4.09339	ADAMTSL1, SH3GL2
8	27000000	27150000	531	0.198734	4.41659	CNTLN
8	31125000	31275000	682	0.195495	4.50823	LOC108636658
8	33450000	33600000	826	0.204387	4.25666	NA
8	33750000	34125000	1427	0.158976	5.54135	LOC102173935
8	34725000	34950000	928	0.208361	4.14424	NA
8	35025000	35175000	608	0.212489	4.02745	NA
8	38025000	39225000	1818	0.170511	5.21501	GLDC, UHRF2, TPD52L3, IL33, LOC102174740, RANBP6, KIAA2026, MLANA, ERMP1, RIC1, LOC108636599, PDCD1LG2, LOC102175576, CD274, PLGRKT, INSL6
8	39375000	40125000	1532	0.193213	4.57277	RCL1, AK3, CDC37L1, LOC102181499, PLPP6, SPATA6L, SLC1A1, GLIS3
8	40275000	40800000	920	0.0628776	8.25997	GLIS3, LOC102182035
8	40875000	46350000	11787	0.0844714	7.64908	RFX3, LOC102176958, LOC102173386, LOC102182784, PUM3, KCNV2, VLDLR, LOC108636558, SMARCA2, DMRT2, DMRT3, DMRT1, LOC102183789, KANK1, DOCK8, LOC102185181, LOC102186014, PGM5, TMEM252, PIP5K1B, FAM122A, FXN, TJP2, LOC102187219, FAM189A2, APBA1, PTAR1, C8H9orf135, LOC102181390, MAMDC2, SMC5
8	47700000	47850000	310	0.0950202	7.35066	TMEM2, LOC102169383
8	49575000	49800000	839	0.218274	3.86381	LOC102184808
8	56925000	57075000	645	0.154315	5.67321	LOC108636600
8	60150000	60375000	536	0.203376	4.28527	CLTA, GNE, RNF38
8	62550000	63375000	2224	0.191197	4.62983	XPA, FOXE1, LOC102170420, TRMO, HEMGN, ANP32B, NANS, TRIM14, CORO2A, LOC108633232, TBC1D2, GABBR2
8	66000000	66225000	698	0.151619	5.74947	NA
8	69600000	69750000	132	0.102467	7.13998	BIN3, EGR3, PEBP4
9	0	2025000	7164	0.177839	5.00772	MB21D1, MTO1, EEF1A1, SLC17A5, CD109, LOC102188137, LOC102190131, LOC102190415, COL12A1
9	3375000	3525000	481	0.210091	4.09532	NA
9	11925000	12075000	630	0.156018	5.62503	NA
9	13425000	13650000	783	0.16519	5.36556	RNF217, LOC102186016, NKAIN2
9	14700000	14925000	952	0.204666	4.24877	NKAIN2
9	15375000	15975000	2507	0.179986	4.94696	CLVS2, LOC102191525, SMPDL3A, FABP7, PKIB, SERINC1
9	16275000	16425000	515	0.206808	4.18818	NA
9	17025000	17175000	653	0.179716	4.9546	TBC1D32
9	18075000	18300000	1240	0.198882	4.4124	NA
9	18750000	18900000	476	0.207356	4.17268	MAN1A1
9	21450000	21600000	296	0.158897	5.54359	TRAPPC3L, LOC102181592, LOC108633231, DSE
9	23400000	23700000	1074	0.14541	5.92512	HS3ST5
9	26250000	26475000	418	0.192475	4.59365	REV3L, MFSD4B
9	28800000	29100000	741	0.192873	4.58239	FOXO3, LACE1
9	37350000	37500000	285	0.203903	4.27036	PRDM13
9	53625000	53775000	361	0.184788	4.81114	PTPRK
9	58725000	58875000	417	0.193866	4.5543	EYA4
9	62175000	62325000	329	0.144426	5.95298	IL22RA2, IFNGR1
9	76350000	76500000	446	0.193937	4.55229	ESR1, SYNE1
9	86250000	86475000	789	0.211703	4.0497	QKI
9	86700000	87825000	4738	0.18811	4.71714	LOC106502500, LOC102173091, C9H6orf118, PDE10A
9	88125000	88350000	511	0.18494	4.80683	PDE10A
9	89100000	89250000	595	0.208216	4.14835	NA
10	11475000	11625000	480	0.210183	4.09271	DIO2
10	40650000	40800000	417	0.168815	5.263	NA
10	42825000	42975000	171	0.0946579	7.36091	ATP8B4
10	51525000	51675000	167	0.202209	4.31827	ADAM10, LOC102184991, FAM63B
10	69975000	70125000	316	0.204952	4.24069	NA
10	80475000	80700000	347	0.155905	5.62822	TSSK4, CHMP4A, LOC102188408, NEDD8, GMPR2, TINF2, TGM1, RABGGTA, DHRS1, NOP9, CIDEB, LTB4R2, LTB4R, ADCY4, RIPK3, NFATC4, NYNRIN, CBLN3, KHNYN
11	14850000	15225000	394	0.142727	6.00104	BIRC6, TTC27
11	19500000	19650000	322	0.145506	5.92242	CEBPZ, NDUFAF7, PRKD3, QPCT
11	26175000	26400000	435	0.182254	4.8828	PPM1B, SLC3A1, PREPL
11	49200000	49350000	391	0.10637	7.02957	TCF7L1, LOC108637079
11	71325000	71550000	242	0.158769	5.54719	BRE, LOC108637153, LOC102172362
11	72225000	72450000	328	0.191654	4.61688	PRR30, PREB, ABHD1, CGREF1, KHK, EMILIN1, OST4, AGBL5, TMEM214, MAPRE3, DPYSL5
12	0	225000	0	0	10.0388	LOC102177789, LOC106503859
12	8025000	8175000	714	0.153791	5.68804	FGF14, ITGBL1
12	13725000	13950000	308	0.185746	4.78401	LOC108637249, LOC108637250, LOC108637251, LOC108637252
12	14325000	14475000	2	0	10.0388	LOC108637254, LOC108637255
12	15225000	15375000	0	0	10.0388	LOC102181111, LOC108637256, LOC102180583
12	15825000	15975000	0	0	10.0388	LOC102179751, LOC108637248
12	19800000	19950000	236	0.149634	5.80564	GPC5
12	23475000	23625000	542	0.211987	4.04166	NA
12	25650000	26100000	1962	0.195916	4.49632	LOC108637257
12	26475000	26625000	463	0.193465	4.56565	NA
12	30375000	30525000	523	0.199484	4.39538	NA
12	33750000	33900000	215	0.0219371	9.41818	MYCBP2, FBXL3
12	33825000	33975000	423	0.148672	5.83284	MYCBP2, FBXL3, CLN5, ACOD1
12	38250000	38400000	398	0.192473	4.59372	NA
12	42150000	42375000	593	0.0880401	7.54812	KLHL1
12	43950000	44775000	1892	0.0554592	8.46984	LOC102173756
12	49275000	49425000	603	0.210075	4.09576	LOC108637274
12	54375000	54525000	397	0.159007	5.54046	LNX2, LOC102189595, GSX1
12	55050000	55350000	746	0.195966	4.49489	FLT1, LOC108637260, POMP, SLC46A3, MTUS2
12	66375000	66825000	1207	0.156417	5.61375	NA
12	66975000	67125000	193	0.0463327	8.72802	LOC108637304
12	67200000	67350000	225	0.143079	5.99106	KPNA3
12	76500000	76725000	876	0.167982	5.28657	NA
12	76950000	77100000	566	0.212151	4.03702	NA
12	77175000	77850000	2161	0.161037	5.48305	NA
12	78225000	78450000	1113	0.214732	3.964	NA
12	84900000	85050000	878	0.202762	4.30264	TDRD3
13	19275000	19425000	967	0.207093	4.18012	ITGB1
13	24675000	24900000	657	0.215761	3.9349	KIAA1217, ARHGAP21
13	32850000	33000000	413	0.211184	4.06438	ARHGAP12
13	41925000	42075000	362	0.190973	4.63614	CST7, APMAP, ACSS1, VSX1, LOC108637352
13	60525000	60825000	468	0.131718	6.31248	BCL2L1, TPX2, MYLK2, FOXS1, DUSP15, LOC102183156, TTLL9, PDRG1, XKR7
13	62925000	63225000	372	0.0253075	9.32283	LOC108637417, RALY, EIF2S2
13	65475000	65700000	407	0.19795	4.43877	TLDC2, SAMHD1, LOC108633201, LOC102178836, RBL1, MROH8, LOC106502786
13	73425000	73575000	736	0.203586	4.27934	LOC102187692, LOC102176141, LOC102187965
13	81900000	82200000	1368	0.19586	4.49789	NA
14	16050000	16200000	358	0.0880749	7.54714	RPL30, ERICH5, RIDA, POP1, NIPAL2
14	26025000	26250000	372	0.207496	4.16871	EMC2
14	48450000	48600000	467	0.206577	4.19472	SLCO5A1
14	71775000	71925000	372	0.186061	4.77511	NA
14	72000000	72225000	1042	0.203398	4.28466	ADCY8
14	73650000	73800000	493	0.180206	4.94075	TG, SLA
15	1275000	1725000	1811	0.150306	5.78663	GLYATL2, LOC102175783, LOC102176061, LOC102175500, LOC108637593, LOC102190440, CNTF, ZFP91, LPXN, LOC102174955, LOC102189607, LOC102189331, LOC102174679, LOC102189056, LOC102188787, LOC106501746, LOC108637594, LOC106501736, LOC102188520, LOC102188241
15	5475000	5700000	521	0.206804	4.18828	FNBP4, AGBL2, MTCH2, C1QTNF4, FAM180B, NDUFS3, KBTBD4, PTPMT1, CELF1
15	6450000	6675000	210	0.211727	4.04902	AMBRA1, CHRM4, MDK, DGKZ, LOC108637650, CREB3L1
15	8400000	8550000	514	0.205656	4.22076	NA
15	8925000	9075000	342	0.174662	5.0976	C15H11orf96, ALKBH3, HSD17B12
15	30675000	30825000	206	0.149587	5.80695	STARD10, ARAP1, PDE2A
15	31725000	31950000	274	0.184759	4.81194	NUMA1, IL18BP, RNF121, LOC102170714, LOC102169978, ART5, LOC102169399, LOC102169116
15	32175000	32325000	17	0.212951	4.01439	STIM1, RRM1
15	81750000	81900000	329	0.149431	5.81138	LOC102187333, LOC102187063, LOC102186783, LOC106502873
16	10950000	11175000	701	0.19827	4.42973	RGS2
16	32400000	32550000	318	0.191016	4.63493	SDCCAG8, CEP170
16	33525000	33675000	570	0.179628	4.95711	WDR64, LOC102176544
16	34125000	34275000	443	0.207763	4.16117	RGS7
16	36300000	36450000	439	0.212882	4.01634	METTL11B
16	36600000	36825000	558	0.197098	4.46288	GORAB, PRRX1
16	37050000	37350000	801	0.133005	6.27608	MROH9, LOC102173111, LOC102173405, FMO2, FMO1
16	49275000	49500000	293	0.119838	6.64856	CFAP74, LOC102186790, TMEM52, CALML6, GNB1, NADK, LOC106502965, LOC102188159, MMP23B
16	53700000	54000000	634	0.212536	4.02614	CENPL, LOC102177911, DARS2, ZBTB37, SERPINC1, RC3H1
16	79050000	79350000	799	0.153006	5.71024	IPO9, LMOD1, TIMM17A, RNPEP, ELF3, LOC108637802, CSRP1, PHLDA3, TNNI1, LAD1, TNNT2
17	750000	900000	483	0.160547	5.49691	SLC5A1, YWHAH, DEPDC5
17	1950000	2250000	765	0.208537	4.13928	TBC1D10A, GATSL3, OSM, LIF, HORMAD2, MTMR3
17	2475000	3000000	918	0.165681	5.35166	NF2, NIPSNAP1, THOC5, NEFH, AP1B1, RASL10A, GAS2L1, EWSR1, RHBDD3, EMID1, KREMEN1, C17H22orf31, ZNRF3
17	14100000	14325000	833	0.192373	4.59653	VSIG10, LOC102184179, PEBP1, TAOK3, LOC102183257
17	56700000	56925000	1137	0.141469	6.03661	FREM3
18	2700000	2850000	265	0.196523	4.47915	VAC14, MTSS1L, IL34, LOC102173408, LOC102173680, SF3B3
18	15000000	16275000	1816	0.0432967	8.81391	ZNF469, ZFPM1, LOC102187794, ZC3H18, IL17C, LOC102188617, MVD, SNAI3, CTU2, RNF166, PIEZO1, CDT1, APRT, GALNS, TRAPPC2L, PABPN1L, CBFA2T3, ACSF3, CDH15, SLC22A31, ANKRD11, SPG7, RPL13, CPNE7, DPEP1, CHMP1A, CDK10, SPATA2L, ZNF276, VPS9D1, FANCA, SPIRE2, TCF25, LOC102181148, DEF8, CENPBD1, LOC102181419, DBNDD1, GAS8, LOC102172001
18	21450000	21600000	353	0.198963	4.41012	ITFG1
18	23025000	23250000	263	0.123276	6.55129	CHD9, RBL2, AKTIP
18	25500000	25875000	593	0.144663	5.94625	BBS2, OGFOD1, LOC108633173, NUDT21, AMFR, GNAO1
18	27300000	29175000	5787	0.188157	4.71583	MMP15, CFAP20, CSNK2A2, CCDC113, PRSS54, GINS3, NDRG4, SETD6, CNOT1, SLC38A7, GOT2, LOC102177828, LOC102169123, LOC102169410
18	32475000	32625000	478	0.186918	4.75088	NA
18	33075000	33375000	409	0.107746	6.99063	NA
18	33600000	33750000	64	0.192369	4.59666	NA
18	36000000	36225000	168	0.181836	4.89462	CBFB, C18H16orf70, B3GNT9, TRADD, FBXL8, HSF4, NOL3, KIAA0895L, EXOC3L1, E2F4, ELMO3, LRRC29, TMEM208, FHOD1, SLC9A5, PLEKHG4, KCTD19, LRRC36
18	37200000	37350000	178	0.114323	6.80459	CDH3, LOC102170170, CDH1
18	39600000	40050000	570	0.159555	5.52496	ZFHX3
18	40425000	40650000	300	0.213606	3.99587	ZNF821, ATXN1L, AP1G1, LOC108637980, PHLPP2, MARVELD3
18	41175000	41550000	1121	0.193408	4.56727	HYDIN, POP4, PLEKHF1, C18H19orf12
18	42000000	42150000	429	0.211292	4.06132	ZNF536
18	42375000	43125000	2027	0.1951	4.51941	ZNF536, LOC102187343, TSHZ3
18	51750000	51975000	263	0.152859	5.71441	LIPE, CNFN, MEGF8, TMEM145, PRR19, PAFAH1B3, CIC, ERF, GSK3A, ZNF526, DEDD2
19	13350000	13500000	1168	0.188663	4.7015	ACACA, TADA2A, DUSP14, SYNRG
19	18300000	18450000	130	0.177553	5.01581	NF1, EVI2A, EVI2B, OMG, LOC108638255
19	20475000	20700000	223	0.199349	4.39919	TAOK1, ABHD15, TP53I13, GIT1, ANKRD13B, CORO6
19	24525000	24675000	258	0.106859	7.01574	ANKFY1, UBE2G1
19	26625000	26775000	194	0.207442	4.17023	BCL6B, LOC102180151, SLC16A11, LOC106503212, ASGR2, ASGR1, DLG4, ACADVL, DVL2, PHF23, GABARAP, CTDNEP1, ELP5
19	42975000	43125000	328	0.213362	4.00278	ARL4D, DHX8, ETV4
19	49275000	49425000	217	0.135663	6.20087	B3GNTL1, TBCD, ZNF750
19	51150000	51300000	227	0.20882	4.13125	RPTOR
19	52800000	52950000	535	0.181997	4.89009	CYTH1, DNAH17
19	54825000	54975000	234	0.115739	6.76451	SRP68, EVPL, CDK3, TEN1, LOC102170464, ACOX1, FBF1, MRPL38, TRIM65, LOC106503250, TRIM47
19	55275000	55500000	428	0.183232	4.85515	TMEM94, LOC102174336, GRB2, LOC102174597, SLC25A19, MIF4GD, MRPS7, GGA3, NUP85
20	2925000	3075000	316	0.205083	4.23697	RANBP17
20	6525000	6825000	792	0.196135	4.49011	FAM169A, LOC102170360, GFM2
20	14175000	14700000	932	0.158094	5.5663	ADAMTS6, CWC27, LOC106503310
20	18075000	18225000	424	0.184589	4.81675	SMIM15, NDUFAF2
20	27450000	27975000	1268	0.172976	5.14528	ISL1
20	37425000	37575000	287	0.211403	4.05819	SLC1A3
20	39000000	39150000	460	0.186577	4.76052	PRLR, AGXT2
20	39600000	39750000	837	0.208646	4.13617	C1QTNF3, AMACR
20	52500000	52650000	544	0.201747	4.33135	NA
20	67275000	67425000	751	0.190735	4.64287	NA
21	225000	375000	197	0.181298	4.90986	MKRN3
21	5325000	5475000	454	0.186676	4.7577	CERS3
21	31275000	31425000	195	0.185884	4.78012	SCAPER
21	46500000	46725000	261	0.0936433	7.38961	SLC25A21, LOC108638516
21	46875000	47100000	255	0.139122	6.10301	MIPOL1
22	8250000	8625000	1580	0.212821	4.01808	NA
22	22425000	22575000	447	0.21069	4.07836	NA
22	32475000	32625000	330	0.213356	4.00294	EOGT, FAM19A4
22	43125000	43350000	375	0.216574	3.9119	FLNB, SLMAP
22	43800000	44100000	747	0.199817	4.38596	APPL1, HESX1, IL17RD, ARHGEF3
22	44850000	45300000	855	0.148097	5.8491	ERC2
22	47100000	47325000	482	0.199117	4.40576	CACNA1D
22	48750000	48900000	240	0.206237	4.20433	TWF2, TLR9, ALAS1, POC1A
23	22275000	22425000	193	0.176554	5.04406	AIF1, PRRC2A, BAG6, APOM, C23H6orf47, GPANK1, CSNK2B, LY6G5B, LY6G5C, ABHD16A, LY6G6F, LOC102180547, LY6G6D, LY6G6C, C23H6orf25, DDAH2, CLIC1, MSH5, SAPCD1, VWA7, VARS
23	29550000	29775000	646	0.195996	4.49406	CLIC5
23	29925000	30300000	459	0.142492	6.00769	RUNX2, SUPT3H
23	30525000	30675000	260	0.18875	4.69905	SUPT3H
23	44175000	44325000	620	0.116446	6.74451	NA
23	46275000	46425000	973	0.211676	4.05047	NA
23	47700000	47850000	761	0.179683	4.95555	NA
24	5475000	5925000	1872	0.196708	4.47389	NA
24	6075000	6225000	654	0.188015	4.71984	NA
24	6375000	6600000	891	0.19823	4.43084	LOC108633770
24	8025000	8175000	496	0.188122	4.71681	NA
24	9150000	9300000	656	0.212394	4.03016	NA
24	10875000	11025000	838	0.212814	4.01827	CDH7
24	11175000	11325000	732	0.20459	4.25091	NA
24	11700000	11850000	424	0.204466	4.25444	NA
24	11850000	12075000	1076	0.209607	4.10898	NA
24	13650000	13800000	781	0.212311	4.03249	NA
24	14325000	14475000	487	0.205129	4.23567	NA
24	19275000	19425000	391	0.213298	4.00458	NA
24	35325000	35475000	320	0.173705	5.12465	LOC102170475, ROCK1, LOC102170746
24	42900000	43425000	564	0.148515	5.83729	GNAL, CHMP1B, MPPE1, IMPA2, CIDEA, TUBB6, AFG3L2, PRELID3A, SPIRE1, LOC102179338, CEP76, PSMG2
24	48750000	49200000	704	0.178818	4.98	CTIF, SMAD7, LOC106503539, DYM, LOC102190480
24	51450000	51600000	359	0.189678	4.67279	NA
24	51900000	55200000	9296	0.145241	5.92991	LOC108633777, LOC108633778, LOC108633779, LOC102173800, LOC108633813, MBD2, POLI, STARD6, C24H18orf54, LOC108633810, RAB27B, CCDC68, TCF4
25	150000	375000	191	0.18754	4.73327	LOC108633874, HBM, LOC102168680, LOC102168959, LOC102186172, LOC106503561, LUC7L, FAM234A, RGS11, ARHGDIG, PDIA2, AXIN1, MRPL28, TMEM8A, NME4, DECR2, RAB11FIP3
25	30450000	30750000	552	0.206694	4.1914	AUTS2, LOC102189728
25	37425000	37575000	946	0.210332	4.08849	LOC102191297, LOC102191011, LOC102168966
25	39900000	40125000	457	0.18421	4.82748	LOC106503599, PAPOLB, AP5Z1, FOXK1
25	41850000	42000000	368	0.164761	5.37768	MAD1L1
26	41100000	41550000	1616	0.167451	5.30159	LOC102188374, LOC102186454, LOC102188106, RNLS
27	9525000	9675000	667	0.202392	4.31311	ZMAT4
27	12225000	12750000	989	0.171346	5.1914	WHSC1L1, PLPP5, DDHD2, LOC108634068, BAG4, LSM1, STAR, ASH2L, EIF4EBP1, ADRB3, GOT1L1, RAB11FIP1, BRF2, ADGRA2, PROSC, ERLIN2, LOC102178328, ZNF703
27	44175000	44325000	549	0.212826	4.01794	NA
28	15225000	15450000	843	0.195554	4.50656	ADK
28	23625000	23850000	626	0.171514	5.18665	NA
28	24600000	24750000	419	0.206625	4.19337	NA
28	24900000	25875000	3179	0.183469	4.84843	LOC102177591, LOC102176196, REEP3
28	26175000	26325000	252	0.192235	4.60045	JMJD1C, NRBF2
28	26400000	26925000	1193	0.199281	4.4011	LOC102171031, LOC102175185, EGR2, ADO
28	27150000	27375000	597	0.211098	4.0668	RTKN2
28	27525000	28575000	2945	0.206672	4.19202	ARID5B, C28H10orf107, TMEM26
28	28875000	29025000	397	0.18987	4.66736	RHOBTB1, LOC102173261
29	17925000	18300000	1077	0.117545	6.71343	PAK1, LOC102183041
29	20025000	20175000	556	0.206042	4.20984	LOC102183213
29	31275000	31425000	322	0.208433	4.14221	FLI1
29	39525000	39750000	324	0.201072	4.35045	LOC102171498, APOOL, LOC102170951
29	42075000	42225000	290	0.0614409	8.30061	LOC102175191, HRASLS5, LOC102175469, LOC108634204, LOC108633235
29	46125000	46350000	655	0.171899	5.17576	B4GALNT4, LOC102176955, AP2A2, MUC6, LOC108633253, LOC108634246
30	0	3450000	2470	0.125561	6.48666	HMGN5, SH3BGRL, LOC102174820, BRWD3, LOC102169569, LOC102175103, LOC108634321, LOC108634282, FAM46D, LOC102175377, LOC102175659, LOC102175935, LOC102176207, TBX22, ITM2A, LOC108634318, ZCCHC5, LOC102177604, LPAR4, LOC102184234, LOC102177317, LOC102177040, GPR174, CYSLTR1, LOC108634283, LOC102178713, ATRX, LOC106503819, LOC102170127, LOC108634332, LOC108634280, MAGT1, ATP7A, LOC106503816, LOC10217…
30	4575000	7275000	1723	0.0949868	7.3516	ZNF711, POF1B, LOC102171225, CHM, LOC102172878, CYLC1, POU3F4, LOC106503817, LOC102180739, LOC108634285, RPS6KA6, HDX
30	9975000	10200000	192	0.145188	5.9314	FGF16, LOC108634345, LOC108634317
30	11550000	11850000	493	0.180716	4.92631	AWAT2, EDA
30	12675000	13350000	1431	0.145423	5.92477	OPHN1
30	14100000	14250000	37	0.205314	4.23044	NA
30	16875000	18600000	1365	0.147708	5.86011	LOC102173723, LOC102173452, LOC102171139, EDA2R
30	18825000	19050000	121	0.0980883	7.26386	LOC108634290, CHST7
30	32700000	32850000	375	0.163008	5.42728	FAM47C, LOC106503834, LOC102184237
30	35925000	36150000	593	0.188068	4.71834	NA
31	7350000	7575000	270	0.10564	7.05021	ATP11C, MCF2
31	16725000	17025000	227	0.180415	4.93483	XIAP, STAG2, LOC102171135
31	26775000	26925000	289	0.16186	5.45976	DOCK11, KLHL13

## Sheet: NAC
Table S2. Selection signatures per breed pool. Overlapping windows of Nachi (NAC) were combined into selection signatures and Hp scores were calculated for the resulting range of a selection signature. Genes that are partially or fully contained in a election signature are indicated.
Chromosome	Start	End	SNV	Hp	-ZHp	Genes
1	70500000	70650000	443	0.18532	4.79608	TFRC, ZDHHC19, SLC51A, PCYT1A, TCTEX1D2
1	83400000	83550000	363	0.207242	4.17591	MCF2L2, B3GNT5
1	120825000	121050000	485	0.195922	4.49615	NA
2	21225000	21375000	119	0.16379	5.40515	NA
2	84525000	84750000	684	0.1783	4.99467	NA
2	89250000	89400000	402	0.195106	4.51923	LYPD6B
2	92325000	92475000	388	0.210813	4.07487	FMNL2
2	95475000	95700000	597	0.206692	4.19145	NA
2	99300000	99600000	500	0.205209	4.23343	BAZ2B, LOC102169229, MARCH7, LOC102168948
3	2850000	3000000	690	0.187142	4.74454	ASB1
3	53550000	53700000	599	0.211648	4.05126	ST6GALNAC5, PIGK
3	92100000	92250000	491	0.201596	4.33564	SYCP1
3	95325000	95475000	249	0.203665	4.27708	SPAG17
3	96525000	96750000	368	0.0769793	7.86103	WARS2
3	110850000	111000000	120	0.162931	5.42945	LOC102170372, SLAMF1
4	17550000	17700000	266	0.192819	4.58392	UBN2, TTC26, LOC102169357, ZC3HAV1
6	30150000	30300000	204	0.0891348	7.51715	BMPR1B
6	37725000	37950000	217	0.127891	6.42074	FAM184B, DCAF16, NCAPG, LCORL
6	69450000	69600000	209	0.142102	6.0187	SCFD2, FIP1L1, LNX1
6	70350000	70650000	1019	0.200586	4.36421	LOC102174283
7	17025000	17250000	702	0.211125	4.06605	KIAA0825, FAM172A
7	55575000	55950000	823	0.206258	4.20374	NA
7	56025000	56250000	332	0.204317	4.25864	NR3C1, ARHGAP26
7	56850000	57000000	275	0.170228	5.22302	FGF1
8	9450000	9675000	625	0.211154	4.06523	KIF13B, LOC108636536, HMBOX1, LOC108636585, INTS9
8	38925000	39075000	218	0.175604	5.07094	LOC108636599, PDCD1LG2, LOC102175576
8	40350000	40575000	528	0.202337	4.31466	GLIS3
8	42975000	43200000	341	0.157779	5.5752	NA
9	28800000	29025000	580	0.190803	4.64095	FOXO3, LACE1
9	61125000	61275000	341	0.205983	4.21152	PDE7B
10	42600000	43125000	977	0.164103	5.39631	ATP8B4, SLC27A2
11	14925000	15225000	371	0.177834	5.00785	BIRC6, TTC27
12	0	225000	0	0	10.0388	LOC102177789, LOC106503859
12	13725000	13950000	354	0.171628	5.18341	LOC108637249, LOC108637250, LOC108637251, LOC108637252
12	14325000	14475000	0	0	10.0388	LOC108637254, LOC108637255
12	15225000	15375000	0	0	10.0388	LOC102181111, LOC108637256, LOC102180583
12	33750000	33975000	447	0.125681	6.48327	MYCBP2, FBXL3, CLN5, ACOD1
12	57375000	57525000	204	0.189743	4.67094	RXFP2
12	59775000	59925000	476	0.197228	4.4592	NA
12	60000000	60150000	168	0.117681	6.70958	NA
13	4275000	4425000	374	0.213381	4.00223	LOC102190048
13	19275000	19425000	823	0.145317	5.92775	ITGB1
13	40200000	40350000	354	0.209537	4.11099	PAX1
13	50475000	50625000	219	0.197503	4.45143	RNF24
14	16050000	16200000	346	0.109973	6.92765	RPL30, ERICH5, RIDA, POP1, NIPAL2
14	40125000	40275000	458	0.196759	4.47246	ZC2HC1A, PKIA
14	90075000	90225000	494	0.204256	4.26037	LMBRD1
15	31950000	32175000	60	0.199973	4.38154	LOC102169116, LOC102178093, ART1, LOC102177821, LOC108637670, NUP98, PGAP2, RHOG, STIM1
15	39450000	39900000	582	0.177784	5.00926	SWAP70, SBF2
15	42075000	42225000	541	0.159229	5.53418	PARVA
16	31875000	32025000	299	0.196957	4.46685	AKT3
16	49275000	49725000	486	0.102994	7.12509	CFAP74, LOC102186790, TMEM52, CALML6, GNB1, NADK, LOC106502965, LOC102188159, MMP23B, MIB2, FNDC10, SSU72, TMEM240, LOC102189890, VWA1, TMEM88B, ANKRD65, MRPL20, CCNL2, AURKAIP1, MXRA8, DVL1, TAS1R3, CPTP, CPSF3L, PUSL1, ACAP3
16	54225000	54450000	433	0.180293	4.93829	RABGAP1L, GPR52
16	78975000	79200000	691	0.202231	4.31767	NAV1, LOC108637801, IPO9, LMOD1, TIMM17A, RNPEP, ELF3, LOC108637802
17	15975000	16125000	187	0.173538	5.12939	ATXN2, SH2B3, FAM109A
17	56700000	56925000	1278	0.230257	3.52481	FREM3
18	20775000	20925000	435	0.186471	4.7635	ABCC12
18	21450000	21600000	362	0.211615	4.05219	ITFG1
18	25800000	26025000	307	0.176041	5.05856	GNAO1
19	13350000	13575000	1740	0.192728	4.58651	ACACA, TADA2A, DUSP14, SYNRG, DDX52
20	14250000	14475000	320	0.176753	5.03844	ADAMTS6, CWC27, LOC106503310
20	38325000	38550000	596	0.14699	5.88043	SPEF2
23	30450000	30600000	272	0.155547	5.63836	SUPT3H
24	17550000	17700000	392	0.198785	4.41515	NA
25	150000	300000	93	0.0897767	7.499	LOC108633874, HBM, LOC102168680, LOC102168959, LOC102186172, LOC106503561, LUC7L, FAM234A, RGS11, ARHGDIG, PDIA2, AXIN1, MRPL28, TMEM8A
26	33375000	33525000	170	0.211783	4.04744	LCOR
27	37275000	37425000	327	0.200868	4.35621	NA
29	42075000	42225000	330	0.177296	5.02309	LOC102175191, HRASLS5, LOC102175469, LOC108634204, LOC108633235
30	150000	300000	86	0.209891	4.10096	NA
30	3675000	3900000	342	0.2083	4.14597	NA
30	5700000	6150000	304	0.213028	4.01222	LOC102172878, CYLC1
30	11625000	11925000	430	0.190077	4.6615	EDA
30	14250000	14475000	32	0.198558	4.42158	LOC102180202
30	18375000	18525000	67	0.198089	4.43484	EDA2R
30	50025000	50175000	196	0.20807	4.15246	MAP7D2, CXHXorf23, SH3KBP1
30	58350000	58500000	193	0.159679	5.52145	MSL3, ARHGAP6, LOC108634331
31	7350000	7500000	187	0.185823	4.78185	ATP11C
31	26025000	26175000	314	0.195762	4.50068	NA
31	39225000	39375000	380	0.186615	4.75944	IL1RAPL2

## Sheet: PAH
Table S2. Selection signatures per breed pool. Overlapping windows of Pahari (PAH) were combined into selection signatures and Hp scores were calculated for the resulting range of a selection signature. Genes that are partially or fully contained in a election signature are indicated.
Chromosome	Start	End	SNV	Hp	-ZHp	Genes
1	72675000	72825000	308	0.16225	5.44873	TMEM44, ATP13A3
1	86250000	86400000	322	0.204513	4.2531	NA
1	120825000	121050000	510	0.233256	3.43997	NA
2	21300000	21450000	338	0.173087	5.14213	NA
2	84525000	84675000	503	0.159727	5.52011	NA
3	50175000	50325000	1137	0.176861	5.03537	LRRIQ3, FPGT
3	104775000	105000000	342	0.20636	4.20084	HCN3, PKLR, FDPS, RUSC1-AS1, RUSC1, ASH1L
3	110850000	111000000	140	0.167832	5.29082	LOC102170372, SLAMF1
4	43350000	43500000	250	0.167172	5.30948	OGDH, ZMIZ2, PPIA, LOC106502044
5	98925000	99150000	656	0.144241	5.9582	LOC108636060, LOC102183506, LOC102184052, LOC102183233, LOC102183784, LOC108636138
6	70650000	70800000	300	0.202412	4.31254	KIT
8	38550000	38850000	142	0.193194	4.57331	KIAA2026, MLANA, ERMP1, RIC1
9	28875000	29025000	414	0.191107	4.63235	FOXO3, LACE1
10	54900000	55050000	974	0.208292	4.14618	VPS13C
10	71475000	71625000	38	0.189687	4.67254	NA
11	15000000	15225000	216	0.151092	5.76439	BIRC6, TTC27
12	15225000	15375000	0	0	10.0388	LOC102181111, LOC108637256, LOC102180583
12	15825000	15975000	0	0	10.0388	LOC102179751, LOC108637248
12	33675000	33825000	21	0.212247	4.0343	MYCBP2
13	19275000	19425000	943	0.202608	4.307	ITGB1
13	22200000	22350000	220	0.207449	4.17004	MLLT10
13	53250000	53550000	356	0.199851	4.385	DNAJC5, TPD52L2, ABHD16B, ZBTB46, SLC2A4RG, LIME1, ZGPAT, ARFRP1, TNFRSF6B, RTEL1, STMN3, GMEB2, FNDC11, SRMS, PTK6, PPDPF, EEF1A2, KCNQ2
14	16050000	16200000	448	0.176188	5.05441	RPL30, ERICH5, RIDA, POP1, NIPAL2
14	16950000	17250000	796	0.176871	5.03508	LOC108637491, VPS13B, LOC108637516, LOC108637517
15	32025000	32175000	81	0.207012	4.1824	NUP98, PGAP2, RHOG, STIM1
15	33900000	34050000	361	0.183353	4.85172	LOC102185107, LOC102184830, LOC102184544, LOC102184268, LOC102183987, LOC102183709, LOC102183437, LOC102176982, LOC102183163, LOC102176710, LOC102174765
15	39675000	39825000	173	0.192253	4.59993	SBF2
15	81750000	81900000	326	0.21068	4.07864	LOC102187333, LOC102187063, LOC102186783, LOC106502873
16	49275000	49575000	398	0.136581	6.1749	CFAP74, LOC102186790, TMEM52, CALML6, GNB1, NADK, LOC106502965, LOC102188159, MMP23B, MIB2, FNDC10, SSU72
17	2775000	2925000	271	0.206661	4.19233	KREMEN1, C17H22orf31, ZNRF3
17	14175000	14325000	572	0.209933	4.09978	TAOK3, LOC102183257
17	56775000	57000000	1124	0.180989	4.91861	NA
18	38400000	38550000	368	0.189591	4.67523	LOC102174839
19	13425000	13575000	1231	0.195092	4.51963	DUSP14, SYNRG, DDX52
19	20550000	20700000	152	0.193392	4.56772	TAOK1, ABHD15, TP53I13, GIT1, ANKRD13B, CORO6
23	30450000	30600000	259	0.144964	5.93775	SUPT3H
25	150000	300000	95	0.0768	7.86611	LOC108633874, HBM, LOC102168680, LOC102168959, LOC102186172, LOC106503561, LUC7L, FAM234A, RGS11, ARHGDIG, PDIA2, AXIN1, MRPL28, TMEM8A
26	3075000	3225000	377	0.210209	4.09195	MGMT
29	42075000	42225000	332	0.197511	4.45119	LOC102175191, HRASLS5, LOC102175469, LOC108634204, LOC108633235
30	11625000	11925000	443	0.156526	5.61066	EDA
30	18900000	19050000	71	0.204756	4.24624	LOC108634290, CHST7
30	45150000	45300000	114	0.196979	4.46624	POLA1, LOC102187664
31	7350000	7500000	190	0.186743	4.75583	ATP11C
31	49275000	49650000	1131	0.20465	4.24922	LOC108634447

## Sheet: TED
Table S2. Selection signatures per breed pool. Overlapping windows of Teddy Goats (TED) were combined into selection signatures and Hp scores were calculated for the resulting range of a selection signature. Genes that are partially or fully contained in a election signature are indicated.
Chromosome	Start	End	SNV	Hp	-ZHp	Genes
1	120825000	120975000	265	0.210496	4.08385	NA
2	84525000	84750000	730	0.200835	4.35717	NA
3	50100000	50325000	1542	0.189727	4.6714	LRRIQ3, LOC102175179, FPGT
3	68775000	69000000	297	0.21366	3.99435	TGFBR3
4	75225000	75375000	524	0.171527	5.18628	RELN
5	98925000	99150000	1168	0.166991	5.31459	LOC108636060, LOC102183506, LOC102184052, LOC102183233, LOC102183784, LOC108636138
8	42975000	43200000	414	0.198752	4.4161	NA
9	1050000	1200000	579	0.209107	4.12315	NA
9	28800000	29175000	822	0.128792	6.39525	FOXO3, LACE1, SNX3
9	29250000	29400000	120	0.19028	4.65575	NR2E1, LOC102189210, LOC102189482, OSTM1
11	15000000	15225000	275	0.201638	4.33443	BIRC6, TTC27
12	13725000	13875000	70	0.138283	6.12676	LOC108637249, LOC108637250, LOC108637251
12	14325000	14475000	0	0	10.0388	LOC108637254, LOC108637255
12	15225000	15375000	0	0	10.0388	LOC102181111, LOC108637256, LOC102180583
12	15825000	15975000	0	0	10.0388	LOC102179751, LOC108637248
12	33750000	33975000	567	0.202093	4.32158	MYCBP2, FBXL3, CLN5, ACOD1
12	60675000	60900000	259	0.176382	5.04892	NBEA, MAB21L1, LOC102178636
13	19275000	19425000	874	0.152595	5.72185	ITGB1
13	53325000	53475000	158	0.166715	5.3224	ZBTB46, SLC2A4RG, LIME1, ZGPAT, ARFRP1, TNFRSF6B, RTEL1, STMN3, GMEB2, FNDC11, SRMS, PTK6, PPDPF
14	16050000	16200000	409	0.130246	6.35413	RPL30, ERICH5, RIDA, POP1, NIPAL2
14	17025000	17250000	545	0.201626	4.33476	VPS13B, LOC108637516, LOC108637517
14	40125000	40275000	457	0.169502	5.24356	ZC2HC1A, PKIA
15	32100000	32325000	29	0.203603	4.27886	RHOG, STIM1, RRM1
15	33900000	34050000	174	0.139869	6.08189	LOC102185107, LOC102184830, LOC102184544, LOC102184268, LOC102183987, LOC102183709, LOC102183437, LOC102176982, LOC102183163, LOC102176710, LOC102174765
15	81750000	81900000	345	0.10516	7.0638	LOC102187333, LOC102187063, LOC102186783, LOC106502873
16	49275000	49500000	383	0.195026	4.52148	CFAP74, LOC102186790, TMEM52, CALML6, GNB1, NADK, LOC106502965, LOC102188159, MMP23B
16	49575000	49725000	177	0.205532	4.22428	SSU72, TMEM240, LOC102189890, VWA1, TMEM88B, ANKRD65, MRPL20, CCNL2, AURKAIP1, MXRA8, DVL1, TAS1R3, CPTP, CPSF3L, PUSL1, ACAP3
16	78975000	79200000	743	0.227897	3.59157	NAV1, LOC108637801, IPO9, LMOD1, TIMM17A, RNPEP, ELF3, LOC108637802
17	2775000	2925000	250	0.190742	4.64268	KREMEN1, C17H22orf31, ZNRF3
17	15975000	16125000	261	0.199782	4.38694	ATXN2, SH2B3, FAM109A
17	56700000	56850000	901	0.176565	5.04377	FREM3
19	13350000	13575000	1890	0.210414	4.08617	ACACA, TADA2A, DUSP14, SYNRG, DDX52
20	38400000	38550000	564	0.206751	4.1898	SPEF2
21	31350000	31500000	264	0.208686	4.13504	SCAPER
25	150000	300000	94	0.0791284	7.80023	LOC108633874, HBM, LOC102168680, LOC102168959, LOC102186172, LOC106503561, LUC7L, FAM234A, RGS11, ARHGDIG, PDIA2, AXIN1, MRPL28, TMEM8A
28	16275000	16425000	387	0.183885	4.83667	CFAP70, MRPS16, DNAJC9, FAM149B1, ECD, LOC102180461
29	42075000	42225000	284	0.0656739	8.18086	LOC102175191, HRASLS5, LOC102175469, LOC108634204, LOC108633235
30	0	1350000	791	0.161819	5.46093	HMGN5, SH3BGRL, LOC102174820, BRWD3, LOC102169569, LOC102175103, LOC108634321, LOC108634282, FAM46D, LOC102175377, LOC102175659, LOC102175935
30	3525000	4050000	886	0.186814	4.7538	LOC108634284, LOC102180113
30	4575000	7275000	1889	0.124684	6.51148	ZNF711, POF1B, LOC102171225, CHM, LOC102172878, CYLC1, POU3F4, LOC106503817, LOC102180739, LOC108634285, RPS6KA6, HDX
30	9975000	10125000	127	0.0963466	7.31313	FGF16, LOC108634345
30	13725000	13875000	15	0.204142	4.2636	AR
30	14100000	14400000	33	0.203738	4.27504	NA
30	16950000	18000000	914	0.157193	5.5918	LOC102173723, LOC102173452
30	18300000	18450000	13	0.146436	5.8961	EDA2R
30	49950000	50175000	277	0.173566	5.12859	MAP7D2, CXHXorf23, SH3KBP1
31	7275000	7575000	490	0.200857	4.35653	ATP11C, MCF2
31	26775000	26925000	336	0.164745	5.37814	DOCK11, KLHL13
31	39225000	39375000	389	0.185966	4.77779	IL1RAPL2
