# Supplementary material for: The LCORL Locus Is under Selection in Large-Sized Pakistani Goat Breeds
Source: Genes (Basel). 2020 Feb 5;11(2):168. doi: 10.3390/genes11020168 (PMC7074466; doi:10.3390/genes11020168)
Supplement: Supplementary file 1 [file genes-11-00168-s001.zip › TableS3_Significant_windows_3_large_breeds.xlsx]

## Sheet: KAM_DDP_BEE_sig_anno
Table S3. Significant windows in 3 large-sized Pakistani goat breeds (BEE, DDP and KAM). A total of 23 windows are listed that had a -ZHp ≥ 4 in BEE, DDP and KAM. The -ZHp scores for all eight investigated breeds and the gene annotation are given. The 23 windows correspond to 18 distinct selection signatures.
Chr	beginning	end	'-zHp_ANG	'-zHp_BAR	'-zHp_BEE	'-zHp_DDP	'-zHp_KAM	'-zHp_NAC	'-zHp_PAH	'-zHp_TED	gene	beginning	end	ID	Dbxred_ID	additional information
1	120825000	120975000	-0.572157	5.41992	7.79695	4.48678	4.68976	4.71668	4.40482	4.08385	NA	NA	NA	NA	NA	NA
1	120900000	121050000	-1.42834	5.28345	4.65799	4.07618	5.37962	5.64133	4.11041	2.89983	NA	NA	NA	NA	NA	NA
3	96525000	96675000	-0.0237723	4.38069	4.82171	6.24522	7.73795	7.43002	0.789753	1.143	WARS2	96453280	96556143	ID=gene3158	Dbxref=GeneID:102175915	gbkey=Gene gene=WARS2 gene_biotype=protein_coding
6	37800000	37950000	-1.18908	4.73177	5.48047	5.42689	8.46483	7.24438	1.48476	0.712285	FAM184B	37705389	37826197	ID=gene6507	Dbxref=GeneID:102190313	gbkey=Gene gene=FAM184B gene_biotype=protein_coding
6	37800000	37950000	-1.18908	4.73177	5.48047	5.42689	8.46483	7.24438	1.48476	0.712285	DCAF16	37847374	37858012	ID=gene6509	Dbxref=GeneID:102177422	gbkey=Gene gene=DCAF16 gene_biotype=protein_coding
6	37800000	37950000	-1.18908	4.73177	5.48047	5.42689	8.46483	7.24438	1.48476	0.712285	NCAPG	37858058	37903119	ID=gene6510	Dbxref=GeneID:102176682	gbkey=Gene gene=NCAPG gene_biotype=protein_coding
6	37800000	37950000	-1.18908	4.73177	5.48047	5.42689	8.46483	7.24438	1.48476	0.712285	LCORL	37904351	38069012	ID=gene6511	Dbxref=GeneID:102190595	gbkey=Gene gene=LCORL gene_biotype=protein_coding
10	42825000	42975000	-0.354931	0.59557	5.39693	7.81225	7.36091	6.58366	1.97057	0.10551	ATP8B4	42721547	43021164	ID=gene10533	Dbxref=GeneID:102177243	gbkey=Gene gene=ATP8B4 gene_biotype=protein_coding
11	14850000	15000000	0.407635	5.32771	4.9594	4.56709	5.97603	3.40136	3.65958	3.91387	BIRC6	14814336	15024500	ID=gene11538	Dbxref=GeneID:102189592	gbkey=Gene gene=BIRC6 gene_biotype=protein_coding
11	14925000	15075000	0.996285	6.24847	5.39711	4.72458	5.81986	4.65471	3.78029	3.95274	BIRC6	14814336	15024500	ID=gene11538	Dbxref=GeneID:102189592	gbkey=Gene gene=BIRC6 gene_biotype=protein_coding
11	14925000	15075000	0.996285	6.24847	5.39711	4.72458	5.81986	4.65471	3.78029	3.95274	TTC27	15041424	15219539	ID=gene11540	Dbxref=GeneID:102189870	gbkey=Gene gene=TTC27 gene_biotype=protein_coding
11	15000000	15150000	2.37811	7.74775	5.10865	5.0372	5.62866	5.7709	5.20403	4.25967	BIRC6	14814336	15024500	ID=gene11538	Dbxref=GeneID:102189592	gbkey=Gene gene=BIRC6 gene_biotype=protein_coding
11	15000000	15150000	2.37811	7.74775	5.10865	5.0372	5.62866	5.7709	5.20403	4.25967	TTC27	15041424	15219539	ID=gene11540	Dbxref=GeneID:102189870	gbkey=Gene gene=TTC27 gene_biotype=protein_coding
11	15075000	15225000	5.10404	8.37931	4.85843	5.28577	6.28602	5.78233	7.29202	4.74894	TTC27	15041424	15219539	ID=gene11540	Dbxref=GeneID:102189870	gbkey=Gene gene=TTC27 gene_biotype=protein_coding
12	14325000	14475000	0.788242	10.0388	4.55726	10.0388	10.0388	10.0388	-1.25484	10.0388	LOC108637254	14317625	14425737	ID=gene12574	Dbxref=GeneID:108637254	gbkey=Gene gene=LOC108637254 gene_biotype=protein_coding
12	14325000	14475000	0.788242	10.0388	4.55726	10.0388	10.0388	10.0388	-1.25484	10.0388	LOC108637255	14466775	14500862	ID=gene12575	Dbxref=GeneID:108637255	end_range=14500862,. gbkey=Gene gene=LOC108637255 gene_biotype=protein_coding partial=true
12	15225000	15375000	10.0388	10.0388	10.0388	10.0388	10.0388	10.0388	10.0388	10.0388	LOC102181111	15049921	15240447	ID=gene12579	Dbxref=GeneID:102181111	gbkey=Gene gene=LOC102181111 gene_biotype=protein_coding
12	15225000	15375000	10.0388	10.0388	10.0388	10.0388	10.0388	10.0388	10.0388	10.0388	LOC108637256	15260178	15260629	ID=gene12581	Dbxref=GeneID:108637256	gbkey=Gene gene=LOC108637256 gene_biotype=pseudogene pseudo=true
12	15225000	15375000	10.0388	10.0388	10.0388	10.0388	10.0388	10.0388	10.0388	10.0388	LOC102180583	15280305	15451983	ID=gene12582	Dbxref=GeneID:102180583	gbkey=Gene gene=LOC102180583 gene_biotype=protein_coding
12	33750000	33900000	1.40764	4.72786	6.94997	4.00966	9.41818	7.64831	-1.5375	5.29233	MYCBP2	33616605	33885679	ID=gene12632	Dbxref=GeneID:102190428	gbkey=Gene gene=MYCBP2 gene_biotype=protein_coding
12	33750000	33900000	1.40764	4.72786	6.94997	4.00966	9.41818	7.64831	-1.5375	5.29233	FBXL3	33896229	33919253	ID=gene12633	Dbxref=GeneID:102184351	gbkey=Gene gene=FBXL3 gene_biotype=protein_coding
13	19275000	19425000	2.07653	4.46099	4.69814	5.40002	4.18012	5.92776	4.307	5.72185	ITGB1	19308859	19352144	ID=gene13047	Dbxref=GeneID:102178060	description=integrin subunit beta 1 gbkey=Gene gene=ITGB1
14	16050000	16200000	1.81382	7.11757	6.32586	4.48196	7.54714	6.92765	5.05441	6.35413	RPL30	16048416	16051780	ID=gene13974	Dbxref=GeneID:102180238	gbkey=Gene gene=RPL30 gene_biotype=protein_coding
14	16050000	16200000	1.81382	7.11757	6.32586	4.48196	7.54714	6.92765	5.05441	6.35413	ERICH5	16063489	16086802	ID=gene13975	Dbxref=GeneID:102191716	gbkey=Gene gene=ERICH5 gene_biotype=protein_coding
14	16050000	16200000	1.81382	7.11757	6.32586	4.48196	7.54714	6.92765	5.05441	6.35413	RIDA	16096003	16104730	ID=gene13976	Dbxref=GeneID:100861379	description=reactive intermediate imine deaminase A homolog
14	16050000	16200000	1.81382	7.11757	6.32586	4.48196	7.54714	6.92765	5.05441	6.35413	POP1	16104883	16139688	ID=gene13977	Dbxref=GeneID:102179684	gbkey=Gene gene=POP1 gene_biotype=protein_coding
14	16050000	16200000	1.81382	7.11757	6.32586	4.48196	7.54714	6.92765	5.05441	6.35413	NIPAL2	16173131	16256193	ID=gene13978	Dbxref=GeneID:102179398	gbkey=Gene gene=NIPAL2 gene_biotype=protein_coding
15	32175000	32325000	2.46258	2.84761	4.36403	4.89703	4.01439	2.81952	3.80428	4.06037	STIM1	32117471	32313714	ID=gene15038	Dbxref=GeneID:102189695	gbkey=Gene gene=STIM1 gene_biotype=protein_coding
15	32175000	32325000	2.46258	2.84761	4.36403	4.89703	4.01439	2.81952	3.80428	4.06037	RRM1	32315709	32355581	ID=gene15039	Dbxref=GeneID:102189416	gbkey=Gene gene=RRM1 gene_biotype=protein_coding
16	49275000	49425000	0.933993	3.78478	6.78976	8.10522	8.32208	8.23308	7.42125	4.76463	CFAP74	49228659	49314556	ID=gene16176	Dbxref=GeneID:102186709	gbkey=Gene gene=CFAP74 gene_biotype=protein_coding
16	49275000	49425000	0.933993	3.78478	6.78976	8.10522	8.32208	8.23308	7.42125	4.76463	LOC102186790	49307214	49307591	ID=gene16177	Dbxref=GeneID:102186790	gbkey=Gene gene=LOC102186790 gene_biotype=pseudogene pseudo=true
16	49275000	49425000	0.933993	3.78478	6.78976	8.10522	8.32208	8.23308	7.42125	4.76463	TMEM52	49316894	49318899	ID=gene16178	Dbxref=GeneID:102186982	gbkey=Gene gene=TMEM52 gene_biotype=protein_coding
16	49275000	49425000	0.933993	3.78478	6.78976	8.10522	8.32208	8.23308	7.42125	4.76463	CALML6	49318999	49328139	ID=gene16179	Dbxref=GeneID:102187248	gbkey=Gene gene=CALML6 gene_biotype=protein_coding
16	49275000	49425000	0.933993	3.78478	6.78976	8.10522	8.32208	8.23308	7.42125	4.76463	GNB1	49340122	49415855	ID=gene16180	Dbxref=GeneID:102187070	gbkey=Gene gene=GNB1 gene_biotype=protein_coding
16	49275000	49425000	0.933993	3.78478	6.78976	8.10522	8.32208	8.23308	7.42125	4.76463	NADK	49420422	49440007	ID=gene16181	Dbxref=GeneID:102187340	gbkey=Gene gene=NADK gene_biotype=protein_coding
16	49350000	49500000	1.92819	4.04656	7.11307	8.18824	6.06793	8.86753	6.14491	4.78193	GNB1	49340122	49415855	ID=gene16180	Dbxref=GeneID:102187070	gbkey=Gene gene=GNB1 gene_biotype=protein_coding
16	49350000	49500000	1.92819	4.04656	7.11307	8.18824	6.06793	8.86753	6.14491	4.78193	NADK	49420422	49440007	ID=gene16181	Dbxref=GeneID:102187340	gbkey=Gene gene=NADK gene_biotype=protein_coding
16	49350000	49500000	1.92819	4.04656	7.11307	8.18824	6.06793	8.86753	6.14491	4.78193	LOC106502965	49444720	49455309	ID=gene16182	Dbxref=GeneID:106502965	gbkey=Gene gene=LOC106502965 gene_biotype=protein_coding
16	49350000	49500000	1.92819	4.04656	7.11307	8.18824	6.06793	8.86753	6.14491	4.78193	LOC102188159	49455540	49496357	ID=gene16184	Dbxref=GeneID:102188159	gbkey=Gene gene=LOC102188159 gene_biotype=protein_coding
16	49350000	49500000	1.92819	4.04656	7.11307	8.18824	6.06793	8.86753	6.14491	4.78193	MMP23B	49496766	49499220	ID=gene16185	Dbxref=GeneID:106502966	gbkey=Gene gene=MMP23B gene_biotype=protein_coding
16	79050000	79200000	1.84969	4.3997	5.52752	5.52447	5.52948	4.20231	3.94817	4.3747	IPO9	79038044	79077716	ID=gene16516	Dbxref=GeneID:102169474	gbkey=Gene gene=IPO9 gene_biotype=protein_coding
16	79050000	79200000	1.84969	4.3997	5.52752	5.52447	5.52948	4.20231	3.94817	4.3747	LMOD1	79086673	79112942	ID=gene16517	Dbxref=GeneID:102170047	gbkey=Gene gene=LMOD1 gene_biotype=protein_coding partial=true start_range=.,79086673
16	79050000	79200000	1.84969	4.3997	5.52752	5.52447	5.52948	4.20231	3.94817	4.3747	TIMM17A	79116819	79128015	ID=gene16518	Dbxref=GeneID:102170315	gbkey=Gene gene=TIMM17A gene_biotype=protein_coding
16	79050000	79200000	1.84969	4.3997	5.52752	5.52447	5.52948	4.20231	3.94817	4.3747	RNPEP	79137056	79151205	ID=gene16519	Dbxref=GeneID:102170601	gbkey=Gene gene=RNPEP gene_biotype=protein_coding
16	79050000	79200000	1.84969	4.3997	5.52752	5.52447	5.52948	4.20231	3.94817	4.3747	ELF3	79153828	79159272	ID=gene16520	Dbxref=GeneID:102170871	gbkey=Gene gene=ELF3 gene_biotype=protein_coding
16	79050000	79200000	1.84969	4.3997	5.52752	5.52447	5.52948	4.20231	3.94817	4.3747	LOC108637802	79172094	79216086	ID=gene16521	Dbxref=GeneID:108637802	gbkey=Gene gene=LOC108637802 gene_biotype=protein_coding partial=true start_range=.,79172094
19	13350000	13500000	4.03308	4.0338	4.47363	4.64486	4.7015	4.66223	3.69546	4.23868	ACACA	13063977	13351894	ID=gene18802	Dbxref=GeneID:100861224	gbkey=Gene gene=ACACA gene_biotype=protein_coding
19	13350000	13500000	4.03308	4.0338	4.47363	4.64486	4.7015	4.66223	3.69546	4.23868	TADA2A	13352000	13398265	ID=gene18805	Dbxref=GeneID:102177656	gbkey=Gene gene=TADA2A gene_biotype=protein_coding
19	13350000	13500000	4.03308	4.0338	4.47363	4.64486	4.7015	4.66223	3.69546	4.23868	DUSP14	13410548	13436084	ID=gene18806	Dbxref=GeneID:102177921	gbkey=Gene gene=DUSP14 gene_biotype=protein_coding
19	13350000	13500000	4.03308	4.0338	4.47363	4.64486	4.7015	4.66223	3.69546	4.23868	SYNRG	13437745	13525537	ID=gene18807	Dbxref=GeneID:102169128	gbkey=Gene gene=SYNRG gene_biotype=protein_coding
20	14325000	14475000	0.515047	3.55348	5.19032	8.31359	8.09606	5.8712	1.42625	1.87078	ADAMTS6	14044904	14329750	ID=gene20256	Dbxref=GeneID:102172391	gbkey=Gene gene=ADAMTS6 gene_biotype=protein_coding
20	14325000	14475000	0.515047	3.55348	5.19032	8.31359	8.09606	5.8712	1.42625	1.87078	CWC27	14463203	14717171	ID=gene20257	Dbxref=GeneID:102172665	gbkey=Gene gene=CWC27 gene_biotype=protein_coding
20	14325000	14475000	0.515047	3.55348	5.19032	8.31359	8.09606	5.8712	1.42625	1.87078	LOC106503310	14469663	14471243	ID=gene20258	Dbxref=GeneID:106503310	gbkey=Gene gene=LOC106503310 gene_biotype=pseudogene pseudo=true
25	150000	300000	5.5617	5.93209	5.74909	4.37563	8.11901	7.499	7.86611	7.80024	LOC108633874	156944	159587	ID=gene23334	Dbxref=GeneID:108633874	gbkey=Gene gene=LOC108633874 gene_biotype=protein_coding
25	150000	300000	5.5617	5.93209	5.74909	4.37563	8.11901	7.499	7.86611	7.80024	HBM	160114	160889	ID=gene23335	Dbxref=GeneID:102185886	gbkey=Gene gene=HBM gene_biotype=protein_coding
25	150000	300000	5.5617	5.93209	5.74909	4.37563	8.11901	7.499	7.86611	7.80024	LOC102168680	162293	163079	ID=gene23336	Dbxref=GeneID:102168680	gbkey=Gene gene=LOC102168680 gene_biotype=protein_coding
25	150000	300000	5.5617	5.93209	5.74909	4.37563	8.11901	7.499	7.86611	7.80024	LOC102168959	165790	166574	ID=gene23337	Dbxref=GeneID:102168959	gbkey=Gene gene=LOC102168959 gene_biotype=protein_coding
25	150000	300000	5.5617	5.93209	5.74909	4.37563	8.11901	7.499	7.86611	7.80024	LOC102186172	168260	170769	ID=gene23338	Dbxref=GeneID:102186172	gbkey=Gene gene=LOC102186172 gene_biotype=protein_coding
25	150000	300000	5.5617	5.93209	5.74909	4.37563	8.11901	7.499	7.86611	7.80024	LOC106503561	170901	172767	ID=gene23339	Dbxref=GeneID:106503561	gbkey=Gene gene=LOC106503561 gene_biotype=pseudogene pseudo=true
25	150000	300000	5.5617	5.93209	5.74909	4.37563	8.11901	7.499	7.86611	7.80024	LUC7L	177240	206233	ID=gene23340	Dbxref=GeneID:102186448	gbkey=Gene gene=LUC7L gene_biotype=protein_coding
25	150000	300000	5.5617	5.93209	5.74909	4.37563	8.11901	7.499	7.86611	7.80024	FAM234A	211853	231408	ID=gene23341	Dbxref=GeneID:102169239	gbkey=Gene gene=FAM234A gene_biotype=protein_coding
25	150000	300000	5.5617	5.93209	5.74909	4.37563	8.11901	7.499	7.86611	7.80024	RGS11	232301	239938	ID=gene23342	Dbxref=GeneID:102169538	gbkey=Gene gene=RGS11 gene_biotype=protein_coding
25	150000	300000	5.5617	5.93209	5.74909	4.37563	8.11901	7.499	7.86611	7.80024	ARHGDIG	239138	244604	ID=gene23343	Dbxref=GeneID:102169819	gbkey=Gene gene=ARHGDIG gene_biotype=protein_coding
25	150000	300000	5.5617	5.93209	5.74909	4.37563	8.11901	7.499	7.86611	7.80024	PDIA2	244713	247811	ID=gene23344	Dbxref=GeneID:102170103	gbkey=Gene gene=PDIA2 gene_biotype=protein_coding
25	150000	300000	5.5617	5.93209	5.74909	4.37563	8.11901	7.499	7.86611	7.80024	AXIN1	248136	286056	ID=gene23345	Dbxref=GeneID:102170375	gbkey=Gene gene=AXIN1 gene_biotype=protein_coding
25	150000	300000	5.5617	5.93209	5.74909	4.37563	8.11901	7.499	7.86611	7.80024	MRPL28	296819	299613	ID=gene23346	Dbxref=GeneID:102170654	gbkey=Gene gene=MRPL28 gene_biotype=protein_coding
25	150000	300000	5.5617	5.93209	5.74909	4.37563	8.11901	7.499	7.86611	7.80024	TMEM8A	299720	321837	ID=gene23347	Dbxref=GeneID:102170930	gbkey=Gene gene=TMEM8A gene_biotype=protein_coding
30	3300000	3450000	-1.13717	4.71161	4.20543	5.05942	4.97946	3.43645	0.385891	0.975727	ATP7A	3146014	3304897	ID=gene26225	Dbxref=GeneID:102185993	gbkey=Gene gene=ATP7A gene_biotype=protein_coding
30	3300000	3450000	-1.13717	4.71161	4.20543	5.05942	4.97946	3.43645	0.385891	0.975727	LOC102178990	3397882	3398232	ID=gene26228	Dbxref=GeneID:102178990	gbkey=Gene gene=LOC102178990 gene_biotype=pseudogene pseudo=true
30	3300000	3450000	-1.13717	4.71161	4.20543	5.05942	4.97946	3.43645	0.385891	0.975727	PGK1	3412368	3435029	ID=gene26229	Dbxref=GeneID:102185725	gbkey=Gene gene=PGK1 gene_biotype=protein_coding
30	3300000	3450000	-1.13717	4.71161	4.20543	5.05942	4.97946	3.43645	0.385891	0.975727	TAF9B	3439481	3448246	ID=gene26231	Dbxref=GeneID:102185255	gbkey=Gene gene=TAF9B gene_biotype=protein_coding
30	9975000	10125000	-2.30737	6.05548	5.7116	7.16503	7.26924	2.35761	0.942431	7.31313	FGF16	10034151	10043086	ID=gene26289	Dbxref=GeneID:102179273	gbkey=Gene gene=FGF16 gene_biotype=protein_coding
30	9975000	10125000	-2.30737	6.05548	5.7116	7.16503	7.26924	2.35761	0.942431	7.31313	LOC108634345	10068848	10075883	ID=gene26290	Dbxref=GeneID:108634345	gbkey=Gene gene=LOC108634345 gene_biotype=protein_coding
