# Supplementary material for: The LCORL Locus Is under Selection in Large-Sized Pakistani Goat Breeds
Source: Genes (Basel). 2020 Feb 5;11(2):168. doi: 10.3390/genes11020168 (PMC7074466; doi:10.3390/genes11020168)
Supplement: Supplementary file 1 [file genes-11-00168-s001.zip › TableS4_1469_Variants_8_breeds.xlsx]

## Sheet: AF_ALT_union_8_breeds
Table S4. Alternative allele frequency at 1469 SNVs in large and small breeds
				Five large Pakistani breeds with LCORL selection signature											Three small Pakistani breeds
CHROM	POS	REF	ALT	nALT_BAR	nREF_BAR	nALT_BEE	REF_BEE	nALT_DDP	nREF_DDP	nALT_KAM	nREF_KAM	nALT_NAC	nREF_NAC	AF_ALT_large_breeds	nALT_ANG	nREF_ANG	nALT_PAH	nREF_PAH	nALT_TED	nREF_TED	AF_ALT_small_breeds	Delta (AF_ALT_large_breeds vs AF_ALT_small_breeds)
6	37650661	C	T	0	22	0	33	0	26	0	35	0	32	0	3	30	2	24	0	26	0.06	0.06
6	37650734	G	A	0	26	0	32	0	31	0	34	0	33	0	0	45	0	26	3	32	0.03	0.03
6	37651165	G	A	0	21	0	41	16	18	0	33	0	26	0.1	0	22	0	38	0	31	0	0.1
6	37651712	A	G	20	4	19	8	6	19	12	14	15	4	0.6	22	1	18	10	24	4	0.81	0.21
6	37651839	G	A	14	8	14	4	1	18	4	14	13	1	0.51	15	4	16	11	15	4	0.71	0.2
6	37651869	C	G	8	8	11	5	4	16	4	12	17	2	0.51	15	2	18	11	11	5	0.71	0.2
6	37651911	A	C	5	10	7	13	2	15	2	11	10	4	0.33	7	8	2	22	6	9	0.28	0.05
6	37651913	G	A	5	9	10	10	4	17	2	11	13	3	0.4	10	3	17	7	12	3	0.75	0.35
6	37652034	T	C	12	11	13	5	5	24	6	10	18	4	0.5	24	0	12	12	20	5	0.77	0.27
6	37652143	G	C	10	12	15	11	5	27	8	15	22	4	0.47	0	32	9	15	12	14	0.26	0.21
6	37652389	T	C	20	9	19	8	16	10	8	20	20	4	0.62	28	2	20	12	26	4	0.8	0.18
6	37652454	G	A	19	5	19	7	6	21	6	29	23	5	0.52	24	5	20	12	21	4	0.76	0.24
6	37652462	C	T	21	5	17	7	7	19	5	31	20	6	0.51	29	6	17	11	21	3	0.77	0.26
6	37652510	T	C	16	7	10	7	8	15	5	23	15	5	0.49	20	5	25	9	22	5	0.78	0.29
6	37652571	C	T	0	29	0	23	0	28	0	27	0	17	0	5	34	0	31	0	25	0.05	0.05
6	37652583	C	T	21	7	16	9	7	17	6	22	14	2	0.53	30	6	27	5	20	5	0.83	0.3
6	37652837	T	C	18	12	19	12	8	25	12	26	26	7	0.5	27	4	18	8	18	8	0.76	0.26
6	37652866	A	G	5	30	0	31	3	26	0	36	0	35	0.05	5	30	4	29	3	25	0.13	0.08
6	37653033	T	C	18	10	17	13	10	24	8	29	21	5	0.48	22	5	19	5	17	8	0.76	0.28
6	37653242	T	C	0	37	0	35	0	25	0	38	0	41	0	5	26	3	33	0	35	0.08	0.08
6	37653431	A	G	2	30	0	34	0	27	0	43	0	21	0.01	1	20	6	33	0	37	0.07	0.06
6	37653683	A	G	14	9	17	15	9	18	4	27	15	2	0.45	15	8	14	6	19	11	0.66	0.21
6	37653703	G	A	0	24	0	39	0	27	0	33	0	17	0	3	25	2	18	0	31	0.06	0.06
6	37653760	T	A	17	8	24	9	7	14	5	19	17	8	0.55	15	3	12	6	14	9	0.69	0.14
6	37653767	A	G	15	8	22	16	7	14	5	23	16	8	0.49	13	3	17	6	14	10	0.7	0.21
6	37653924	T	C	3	23	4	35	1	30	5	21	0	32	0.08	9	23	2	21	5	26	0.19	0.11
6	37653926	G	A	15	13	28	10	11	21	7	19	26	7	0.55	25	9	21	2	25	7	0.8	0.25
6	37653964	G	T	17	11	21	9	8	22	7	21	22	6	0.52	27	5	21	5	19	7	0.8	0.28
6	37654066	T	C	1	26	2	30	0	40	7	13	0	26	0.07	5	25	4	29	8	20	0.19	0.12
6	37654129	C	T	1	32	0	36	3	32	0	25	1	21	0.03	0	25	1	22	5	32	0.07	0.04
6	37654138	A	T	19	14	29	13	8	30	7	19	14	7	0.48	22	6	19	7	25	14	0.71	0.23
6	37654421	T	C	0	25	0	25	0	30	0	22	0	22	0	2	18	7	20	0	24	0.13	0.13
6	37654528	C	G	17	7	15	5	6	22	4	18	20	1	0.54	17	0	10	7	19	13	0.7	0.16
6	37654646	T	G	17	8	18	5	9	16	11	17	18	2	0.6	22	4	23	10	20	7	0.76	0.16
6	37654676	C	T	18	10	15	7	8	19	8	20	27	4	0.56	20	3	24	10	23	7	0.77	0.21
6	37654893	G	A	14	10	11	4	10	9	5	10	12	2	0.6	18	0	9	3	9	3	0.86	0.26
6	37654999	A	C	23	10	25	7	7	27	10	26	24	8	0.53	29	2	25	4	12	6	0.85	0.32
6	37655167	G	T	15	5	22	7	6	22	10	20	16	4	0.54	22	3	21	3	18	6	0.84	0.3
6	37655179	A	G	14	4	22	7	7	23	9	18	18	4	0.56	20	4	24	3	18	6	0.83	0.27
6	37655197	G	T	16	5	20	7	5	22	10	22	16	4	0.53	23	4	24	3	19	7	0.83	0.3
6	37655311	G	T	1	27	3	32	0	29	7	22	2	20	0.09	5	19	2	16	5	18	0.18	0.09
6	37655354	C	A	1	28	0	36	0	27	0	28	0	23	0.01	0	24	4	13	0	17	0.07	0.06
6	37655355	T	C	18	10	28	8	13	15	8	17	18	5	0.61	20	4	15	4	13	5	0.79	0.18
6	37655443	A	G	15	11	16	7	8	15	5	19	27	5	0.55	22	4	26	6	15	6	0.8	0.25
6	37655464	T	C	28	0	23	0	20	0	24	0	34	0	1	28	0	26	0	22	0	1	0
6	37655689	T	C	25	12	17	9	7	23	9	15	22	6	0.55	22	9	15	4	17	3	0.77	0.22
6	37655714	T	C	23	12	12	10	10	28	11	13	25	6	0.54	26	10	16	5	15	3	0.76	0.22
6	37655921	C	T	18	8	17	7	6	26	5	15	19	11	0.49	15	7	6	18	5	13	0.41	0.08
6	37655998	G	A	0	26	0	22	0	35	0	24	0	27	0	0	27	3	29	0	25	0.04	0.04
6	37656016	T	G	0	24	0	22	0	35	0	23	1	26	0.01	0	25	0	32	3	17	0.04	0.03
6	37656097	T	G	17	6	20	11	13	22	13	11	23	2	0.62	22	4	24	7	13	5	0.79	0.17
6	37656220	C	T	1	26	0	36	3	22	0	33	1	37	0.03	1	26	2	24	4	26	0.08	0.05
6	37656353	T	C	0	25	0	34	0	35	0	30	0	20	0	3	18	0	24	0	22	0.04	0.04
6	37656461	T	C	18	7	19	6	9	18	9	17	31	2	0.63	19	8	21	7	19	5	0.75	0.12
6	37656548	A	T	17	6	22	8	14	20	10	21	26	3	0.61	19	6	13	9	29	6	0.74	0.13
6	37656719	T	A	4	5	8	4	5	8	2	7	10	5	0.5	7	6	4	6	9	5	0.54	0.04
6	37656757	A	T	6	6	9	6	3	11	1	6	6	2	0.45	6	3	1	7	7	4	0.5	0.05
6	37656869	A	G	13	9	17	4	9	17	5	12	22	2	0.6	7	7	10	9	13	12	0.52	0.08
6	37656947	C	T	15	10	18	4	8	13	6	10	18	3	0.62	21	5	14	3	14	5	0.79	0.17
6	37656983	T	G	0	28	0	24	1	26	0	20	0	20	0.01	0	24	3	15	2	19	0.08	0.07
6	37657044	G	A	21	10	11	7	13	18	7	13	13	3	0.56	17	6	18	6	22	4	0.78	0.22
6	37657129	T	C	18	10	17	10	8	21	8	17	13	6	0.5	26	6	19	6	20	9	0.76	0.26
6	37657173	A	G	17	9	22	8	6	18	7	19	13	6	0.52	29	5	20	7	19	7	0.78	0.26
6	37657197	C	T	21	10	21	11	4	17	8	15	18	5	0.55	32	5	18	8	20	9	0.76	0.21
6	37657248	G	A	2	32	0	29	0	26	0	28	0	24	0.01	1	35	2	32	5	20	0.08	0.07
6	37657320	G	A	26	7	19	7	10	18	11	20	22	0	0.63	28	5	19	9	24	7	0.77	0.14
6	37657540	G	C	18	9	22	11	5	18	4	21	15	2	0.51	14	4	11	3	13	9	0.7	0.19
6	37657593	C	G	9	10	14	11	3	17	4	19	11	2	0.41	7	3	4	9	9	9	0.49	0.08
6	37657614	C	T	7	11	14	6	3	16	5	22	16	3	0.44	9	5	9	6	11	5	0.64	0.2
6	37657651	C	T	7	11	12	4	4	11	4	20	14	5	0.45	9	6	9	6	5	5	0.58	0.13
6	37657677	C	T	12	10	16	5	5	11	8	19	16	6	0.53	11	5	11	7	11	8	0.62	0.09
6	37657777	A	G	12	4	12	7	4	14	5	13	16	7	0.52	14	4	15	3	11	10	0.7	0.18
6	37657803	G	T	7	7	9	8	3	15	4	17	12	6	0.4	11	5	14	5	7	12	0.59	0.19
6	37657816	C	T	4	8	4	8	0	17	2	16	12	7	0.28	4	11	9	8	3	14	0.33	0.05
6	37657890	T	G	7	13	6	6	2	9	1	16	4	4	0.29	5	5	3	7	4	10	0.35	0.06
6	37657897	C	T	8	13	6	6	1	11	1	18	5	5	0.28	4	5	5	7	2	11	0.32	0.04
6	37657912	T	G	9	12	12	6	2	10	3	15	8	3	0.43	9	6	6	8	5	11	0.44	0.01
6	37658017	T	C	0	29	0	29	6	16	0	21	0	20	0.05	0	27	0	24	0	31	0	0.05
6	37658109	C	T	0	25	3	34	1	32	0	32	0	28	0.03	0	35	1	28	2	24	0.03	0
6	37658114	G	A	0	24	0	39	0	32	0	33	0	31	0	4	29	0	26	0	27	0.05	0.05
6	37658148	A	G	0	25	0	40	0	31	0	27	0	39	0	0	38	0	28	3	28	0.03	0.03
6	37658347	G	A	17	11	19	8	13	17	11	23	24	6	0.56	29	2	20	10	20	5	0.8	0.24
6	37658547	A	G	0	24	2	31	1	29	0	27	0	32	0.02	0	40	6	20	1	26	0.08	0.06
6	37658586	C	T	1	27	0	31	0	31	0	31	0	33	0.01	8	33	5	19	0	24	0.15	0.14
6	37658646	T	C	0	31	0	32	9	23	0	31	0	28	0.06	0	38	0	22	0	25	0	0.06
6	37658701	G	A	19	12	26	13	9	21	12	24	29	3	0.57	33	2	16	10	17	12	0.73	0.16
6	37659268	T	G	0	23	0	28	4	29	0	30	0	18	0.03	1	39	3	28	9	19	0.13	0.1
6	37659309	G	C	1	28	0	24	0	33	0	28	0	17	0.01	10	29	4	29	0	29	0.14	0.13
6	37659350	G	A	15	9	18	10	8	23	10	18	19	6	0.51	28	7	17	12	12	13	0.64	0.13
6	37659396	T	C	16	12	18	9	11	22	8	20	23	6	0.52	25	4	22	10	22	6	0.78	0.26
6	37659440	C	T	18	13	24	10	10	20	9	25	25	4	0.54	23	5	19	8	18	6	0.76	0.22
6	37659495	T	C	17	11	24	12	16	26	6	25	21	4	0.52	28	3	20	10	26	5	0.8	0.28
6	37660420	T	C	11	10	17	6	5	16	7	15	28	7	0.56	24	1	29	4	24	5	0.89	0.33
6	37661192	G	A	1	32	0	34	2	28	0	31	1	21	0.03	1	28	1	39	5	25	0.07	0.04
6	37661206	T	C	27	8	24	8	8	21	7	21	16	2	0.58	28	5	28	12	26	3	0.8	0.22
6	37661323	A	G	25	7	22	8	9	12	8	24	19	3	0.61	14	5	20	4	26	12	0.74	0.13
6	37661611	T	A	0	23	0	17	12	17	0	29	0	24	0.1	0	21	0	19	0	20	0	0.1
6	37661935	G	C	16	6	27	12	9	18	2	21	22	8	0.54	21	5	10	10	14	15	0.6	0.06
6	37662224	G	A	18	7	15	16	4	22	10	19	20	7	0.49	21	14	5	13	13	9	0.52	0.03
6	37662339	T	C	0	28	0	29	3	22	0	33	0	25	0.02	0	24	5	22	2	18	0.1	0.08
6	37662408	G	A	16	9	18	12	4	21	7	21	23	4	0.5	21	7	12	12	12	16	0.56	0.06
6	37662939	C	T	0	28	4	30	1	30	0	24	0	32	0.03	0	34	4	23	3	19	0.08	0.05
6	37663056	T	C	0	17	0	19	2	18	0	23	2	19	0.04	2	26	1	15	5	15	0.13	0.09
6	37663574	T	G	0	27	0	32	0	39	0	28	0	16	0	3	25	0	24	0	29	0.04	0.04
6	37663663	A	G	24	0	26	3	31	0	25	3	28	2	0.94	21	5	25	4	16	4	0.83	0.11
6	37664061	A	G	13	8	15	10	6	16	4	14	12	6	0.48	24	5	17	10	13	14	0.65	0.17
6	37664220	A	G	0	32	0	21	1	24	0	19	0	21	0.01	0	26	9	23	1	22	0.12	0.11
6	37664982	T	C	14	7	19	9	4	15	10	16	24	1	0.6	16	8	7	14	8	18	0.44	0.16
6	37665037	C	T	11	4	23	7	1	15	6	15	22	2	0.59	14	5	10	8	8	9	0.59	0
6	37665285	A	G	17	7	30	8	4	22	4	23	23	1	0.56	17	9	22	6	20	10	0.7	0.14
6	37665424	T	C	22	9	15	15	7	19	13	17	20	8	0.53	16	7	20	13	12	15	0.58	0.05
6	37665469	C	G	25	9	19	15	8	23	11	17	22	8	0.54	9	9	8	20	16	15	0.43	0.11
6	37665554	C	T	0	24	0	31	0	36	0	32	0	26	0	0	36	3	31	0	38	0.03	0.03
6	37665590	C	T	14	10	15	8	5	29	8	18	19	7	0.46	22	14	12	18	20	14	0.54	0.08
6	37665685	A	G	0	25	0	23	0	32	0	32	0	25	0	0	27	5	19	0	38	0.06	0.06
6	37666183	G	T	1	30	2	29	2	15	0	28	0	16	0.04	0	22	8	18	2	29	0.13	0.09
6	37666210	G	C	17	13	21	10	2	18	10	20	14	3	0.5	12	12	13	14	21	13	0.54	0.04
6	37666264	C	T	0	30	0	22	0	19	0	25	0	23	0	4	27	0	20	0	33	0.05	0.05
6	37666269	G	T	18	11	15	6	2	18	7	18	18	6	0.5	13	16	12	8	17	14	0.53	0.03
6	37666273	C	T	0	29	0	20	7	15	0	27	0	22	0.06	0	31	0	21	0	33	0	0.06
6	37666629	T	C	30	4	26	3	31	1	29	3	34	1	0.93	33	6	25	1	28	5	0.88	0.05
6	37667027	C	T	14	18	17	16	7	26	7	23	27	9	0.44	19	16	8	13	11	24	0.42	0.02
6	37667098	A	G	32	0	38	2	34	0	35	5	45	0	0.96	19	7	21	2	23	6	0.81	0.15
6	37667301	C	A	0	31	0	39	0	26	0	34	2	28	0.01	0	27	3	20	5	32	0.09	0.08
6	37668373	A	G	16	9	21	9	5	27	10	19	20	4	0.51	6	11	11	10	12	15	0.45	0.06
6	37668734	C	T	6	5	5	2	1	9	2	7	4	3	0.41	0	5	8	7	3	8	0.35	0.06
6	37668848	C	G	8	8	5	10	1	10	1	10	7	4	0.34	6	4	4	5	3	7	0.45	0.11
6	37668906	G	C	10	8	5	7	1	11	3	12	2	2	0.34	0	12	2	7	4	10	0.17	0.17
6	37668911	G	C	9	9	5	5	4	8	3	12	1	3	0.37	8	5	8	3	7	6	0.62	0.25
6	37668916	G	C	9	7	7	4	4	9	4	12	2	5	0.41	9	5	7	3	5	8	0.57	0.16
6	37669383	G	A	0	28	0	31	0	33	0	18	0	17	0	5	28	0	26	0	20	0.06	0.06
6	37669460	C	G	0	33	0	32	0	30	0	26	0	19	0	5	26	0	28	0	16	0.07	0.07
6	37669544	C	A	34	0	34	4	22	0	23	1	22	2	0.95	26	2	20	0	15	6	0.88	0.07
6	37669688	G	A	21	1	26	5	25	0	19	6	21	1	0.9	27	3	21	2	11	2	0.89	0.01
6	37669977	G	T	0	19	2	30	0	15	0	24	0	20	0.02	0	24	7	18	1	15	0.12	0.1
6	37669993	A	G	2	19	0	37	3	13	0	20	0	20	0.04	0	25	1	23	2	15	0.05	0.01
6	37670443	G	A	12	8	14	10	1	11	4	17	11	6	0.45	8	11	16	13	18	14	0.53	0.08
6	37671010	A	G	0	24	0	32	0	21	0	36	0	20	0	3	17	3	26	0	35	0.07	0.07
6	37672203	C	G	1	22	1	28	1	21	0	25	0	25	0.02	0	27	13	25	5	23	0.19	0.17
6	37672520	A	T	17	11	25	12	6	28	8	23	23	9	0.49	16	10	10	26	14	14	0.44	0.05
6	37673337	T	G	0	33	0	26	0	39	0	30	0	30	0	0	20	3	26	0	27	0.04	0.04
6	37673957	C	A	0	28	1	30	8	19	0	33	0	38	0.06	0	30	0	28	0	27	0	0.06
6	37674025	T	A	15	13	13	9	4	25	13	16	22	6	0.49	15	17	17	11	13	15	0.51	0.02
6	37674147	G	T	2	25	0	26	1	21	0	31	1	30	0.03	3	19	1	27	2	26	0.08	0.05
6	37674161	G	A	2	24	0	28	1	22	0	32	1	32	0.03	3	19	1	25	1	25	0.07	0.04
6	37674543	C	A	15	13	14	14	8	16	9	14	23	6	0.52	15	9	10	21	14	11	0.49	0.03
6	37674834	G	A	0	34	0	34	0	26	0	29	0	25	0	2	30	3	17	0	32	0.06	0.06
6	37675026	C	T	0	20	6	30	2	25	0	27	0	30	0.06	0	31	6	24	4	29	0.11	0.05
6	37675118	C	T	12	12	26	12	3	30	10	26	15	10	0.42	18	15	7	11	6	14	0.44	0.02
6	37675142	T	A	0	26	0	35	9	19	0	35	0	22	0.06	0	27	0	18	0	22	0	0.06
6	37675146	C	A	0	31	0	34	0	30	0	37	0	20	0	3	23	2	17	0	21	0.08	0.08
6	37675298	A	G	0	29	1	24	0	34	0	28	0	33	0.01	0	25	8	26	3	23	0.13	0.12
6	37675986	A	G	0	28	2	30	0	20	0	20	0	20	0.02	0	25	3	29	0	28	0.04	0.02
6	37676143	C	G	21	7	20	13	11	22	11	15	19	1	0.59	25	5	20	11	25	6	0.76	0.17
6	37676176	C	T	15	11	23	12	7	26	11	19	16	2	0.51	14	15	7	20	14	24	0.37	0.14
6	37676329	A	G	11	10	12	11	10	16	7	15	16	9	0.48	25	8	15	21	16	22	0.52	0.04
6	37679484	A	G	20	19	29	18	3	25	7	20	18	11	0.45	20	15	16	19	16	16	0.51	0.06
6	37679607	A	G	18	16	12	19	6	25	13	19	22	6	0.46	18	9	9	8	10	17	0.52	0.06
6	37679870	C	T	21	14	13	24	6	26	10	20	26	4	0.46	9	16	9	13	12	16	0.4	0.06
6	37680109	T	C	26	2	27	5	26	0	21	7	29	0	0.9	24	2	28	1	25	8	0.88	0.02
6	37680504	C	T	1	27	0	30	1	29	0	41	0	28	0.01	1	46	2	26	6	23	0.09	0.08
6	37680589	T	C	16	10	19	12	2	21	6	18	30	4	0.53	18	11	11	15	19	15	0.54	0.01
6	37681133	A	C	15	7	19	18	3	28	5	27	27	3	0.45	11	13	20	11	15	25	0.48	0.03
6	37682002	C	G	15	13	21	13	14	16	9	16	24	3	0.58	12	6	21	13	24	6	0.7	0.12
6	37682007	T	C	13	15	21	15	5	26	10	17	24	5	0.48	8	10	15	19	15	15	0.46	0.02
6	37682898	A	G	21	14	18	15	6	28	11	25	22	4	0.48	23	13	9	23	16	20	0.46	0.02
6	37682910	G	A	17	12	17	14	6	28	11	24	21	3	0.47	23	12	8	26	17	15	0.48	0.01
6	37683018	A	G	13	12	18	11	5	22	8	22	21	2	0.49	14	13	9	18	12	16	0.43	0.06
6	37683164	G	A	18	14	24	18	4	19	8	12	24	5	0.53	14	12	11	19	16	19	0.45	0.08
6	37683304	A	G	0	30	0	21	0	25	0	38	0	30	0	3	20	0	33	0	24	0.04	0.04
6	37683408	G	A	0	40	0	32	4	20	0	34	0	25	0.03	0	26	0	39	0	26	0	0.03
6	37683984	T	C	19	6	17	14	4	27	9	16	13	6	0.47	21	18	12	22	12	18	0.44	0.03
6	37684070	A	G	0	24	0	33	3	28	0	29	2	18	0.04	3	29	4	25	7	14	0.17	0.13
6	37684231	A	G	1	14	0	24	0	34	0	26	0	18	0.01	5	24	0	35	0	29	0.05	0.04
6	37684728	A	G	2	18	0	19	0	15	3	17	0	17	0.05	3	25	1	10	4	21	0.13	0.08
6	37685135	T	C	0	18	0	20	4	11	0	20	0	14	0.05	0	12	0	14	0	16	0	0.05
6	37685144	G	A	0	21	0	22	2	14	0	20	1	10	0.03	3	13	0	12	2	15	0.11	0.08
6	37685148	A	G	0	20	0	24	1	14	0	20	0	11	0.01	0	17	0	13	3	14	0.06	0.05
6	37685448	T	G	22	21	14	4	4	25	18	20	21	5	0.51	15	8	9	17	7	14	0.44	0.07
6	37685512	A	G	0	34	0	23	0	30	0	38	0	29	0	3	17	4	20	0	21	0.11	0.11
6	37685666	G	C	0	33	0	23	2	27	0	41	0	17	0.01	3	26	0	25	5	23	0.1	0.09
6	37686110	C	T	14	12	17	18	5	23	4	19	19	2	0.44	20	13	12	22	16	16	0.48	0.04
6	37686799	G	A	2	20	0	32	1	26	0	31	0	28	0.02	4	26	1	19	7	28	0.14	0.12
6	37687020	T	C	15	17	23	17	2	13	9	26	26	7	0.48	20	12	11	10	16	12	0.58	0.1
6	37687070	G	A	17	15	20	14	3	16	6	20	22	5	0.49	24	6	16	9	16	16	0.64	0.15
6	37687112	C	T	9	9	15	15	3	18	10	17	21	3	0.48	19	3	12	10	12	20	0.57	0.09
6	37687234	G	A	14	15	19	5	4	14	9	19	25	2	0.56	27	2	15	3	18	7	0.83	0.27
6	37687303	T	C	23	17	21	9	7	21	11	16	21	3	0.56	22	14	16	11	20	18	0.57	0.01
6	37687568	C	T	0	34	2	23	0	27	5	17	0	22	0.05	5	21	4	21	6	23	0.19	0.14
6	37687762	A	G	0	29	4	27	5	23	0	34	0	22	0.06	0	38	4	24	0	25	0.04	0.02
6	37687763	G	T	2	29	3	28	4	24	0	33	0	22	0.06	7	33	6	23	12	12	0.27	0.21
6	37687873	A	G	20	18	20	16	4	21	8	17	16	7	0.46	15	10	15	10	12	17	0.53	0.07
6	37687910	G	T	0	38	0	40	0	27	0	20	0	29	0	6	16	0	24	0	33	0.08	0.08
6	37688250	G	A	0	25	1	34	0	23	0	27	0	27	0.01	0	26	1	27	3	24	0.05	0.04
6	37688319	C	A	11	12	16	13	8	20	6	21	19	3	0.47	16	7	11	15	13	16	0.51	0.04
6	37688400	C	A	0	23	0	24	7	20	0	26	0	27	0.06	1	23	0	28	0	25	0.01	0.05
6	37688404	G	A	0	25	1	24	1	23	0	26	0	29	0.02	0	24	2	24	5	19	0.09	0.07
6	37688436	A	C	0	24	0	28	0	23	0	27	0	25	0	2	22	6	23	0	26	0.1	0.1
6	37688461	A	G	18	8	16	15	3	19	6	20	26	5	0.51	21	4	16	12	17	8	0.69	0.18
6	37688626	G	A	0	26	0	41	0	30	0	24	0	28	0	4	23	0	29	0	25	0.05	0.05
6	37688773	G	T	0	37	3	30	6	15	0	28	0	30	0.06	0	24	4	32	0	34	0.04	0.02
6	37689549	T	C	23	15	29	7	7	26	6	17	24	5	0.56	17	12	15	18	13	17	0.49	0.07
6	37689659	T	C	28	17	26	13	6	29	4	24	26	5	0.51	16	13	15	23	15	17	0.46	0.05
6	37689681	G	A	22	16	24	12	8	28	4	24	25	7	0.49	18	15	12	24	16	18	0.45	0.04
6	37689852	A	G	16	12	28	13	5	29	6	23	23	4	0.49	17	10	15	19	19	16	0.53	0.04
6	37689905	T	C	0	25	2	34	0	34	0	27	0	34	0.01	0	27	3	28	0	31	0.03	0.02
6	37689949	T	C	9	14	22	9	7	26	10	14	29	4	0.53	12	14	11	27	18	12	0.44	0.09
6	37690207	A	G	11	13	21	9	3	21	13	25	26	7	0.5	24	7	15	10	23	22	0.61	0.11
6	37690525	C	T	18	14	17	8	2	23	4	17	18	3	0.48	21	12	6	19	15	18	0.46	0.02
6	37690715	C	T	0	24	0	42	0	28	0	27	0	37	0	0	28	4	17	0	27	0.05	0.05
6	37690738	G	A	14	8	16	17	2	25	3	18	18	3	0.43	0	21	6	18	11	14	0.24	0.19
6	37690864	A	C	27	11	36	10	13	23	14	17	18	4	0.62	34	0	31	4	38	1	0.95	0.33
6	37691042	C	A	13	10	16	12	4	27	14	16	20	8	0.48	18	6	12	17	11	18	0.5	0.02
6	37691498	G	A	0	23	0	21	3	26	0	24	0	10	0.03	2	18	1	25	0	26	0.04	0.01
6	37691536	A	T	19	16	18	9	11	21	11	18	5	4	0.48	23	6	21	7	19	4	0.79	0.31
6	37692052	A	G	21	13	18	12	10	32	8	19	22	8	0.48	19	9	7	18	10	19	0.44	0.04
6	37692086	A	G	0	37	0	37	0	40	0	31	0	33	0	3	30	0	27	0	31	0.03	0.03
6	37692165	A	T	12	13	23	16	6	30	12	21	25	9	0.47	18	12	4	15	12	18	0.43	0.04
6	37692220	A	C	0	26	0	41	0	31	0	28	0	32	0	2	31	4	18	0	28	0.07	0.07
6	37692898	G	T	14	13	22	15	12	21	16	25	21	6	0.52	15	4	22	17	20	6	0.68	0.16
6	37693011	C	T	16	6	23	11	7	29	12	14	34	9	0.57	13	12	7	21	12	12	0.42	0.15
6	37693210	C	T	0	22	0	26	1	27	0	27	0	24	0.01	4	26	0	19	0	39	0.05	0.04
6	37693241	A	G	2	24	4	24	2	25	1	23	0	29	0.07	10	16	8	12	17	19	0.43	0.36
6	37693286	A	C	2	19	5	17	2	25	3	23	1	23	0.11	4	16	5	11	20	19	0.39	0.28
6	37693287	G	A	2	19	5	17	2	24	3	23	1	22	0.11	4	18	5	10	20	18	0.39	0.28
6	37693399	G	C	0	18	0	28	0	26	0	25	0	21	0	0	16	4	17	0	38	0.05	0.05
6	37693535	C	T	18	4	17	1	17	2	12	2	13	0	0.9	9	4	7	4	11	7	0.64	0.26
6	37693706	C	T	0	17	0	23	0	14	0	24	0	25	0	1	10	4	18	0	22	0.09	0.09
6	37693901	G	A	0	18	0	39	2	20	0	16	0	24	0.02	6	10	0	16	3	17	0.17	0.15
6	37694298	A	C	26	3	20	3	16	4	21	3	44	3	0.89	18	11	20	15	11	8	0.59	0.3
6	37694390	C	G	0	25	0	29	0	25	0	24	0	28	0	3	21	0	26	0	28	0.04	0.04
6	37694404	A	T	1	22	0	31	1	27	0	25	0	28	0.01	3	19	2	27	5	23	0.13	0.12
6	37694514	T	G	10	1	16	6	21	4	26	3	25	3	0.85	19	12	18	11	11	18	0.54	0.31
6	37694614	G	A	26	1	29	7	25	5	29	6	34	2	0.87	28	13	21	10	12	10	0.65	0.22
6	37694829	T	A	3	29	7	25	5	21	2	23	2	22	0.14	11	25	7	15	19	15	0.4	0.26
6	37694932	C	A	3	25	4	31	4	31	5	30	6	22	0.14	9	31	8	19	14	18	0.31	0.17
6	37695073	C	A	1	30	0	24	1	31	0	33	0	33	0.01	7	27	3	20	4	27	0.16	0.15
6	37695074	A	T	1	31	0	26	1	30	0	32	0	32	0.01	8	25	3	19	4	27	0.17	0.16
6	37695355	A	C	6	28	3	20	3	20	3	18	3	27	0.14	18	23	13	12	17	13	0.5	0.36
6	37695608	C	A	0	26	0	35	0	22	0	29	0	30	0	3	23	5	35	0	27	0.09	0.09
6	37695857	C	T	0	21	0	32	0	21	0	25	0	20	0	4	29	0	18	0	24	0.05	0.05
6	37696052	A	C	0	13	0	23	1	25	0	32	1	17	0.02	3	23	2	23	0	21	0.07	0.05
6	37696063	C	A	4	12	6	20	1	24	4	26	1	14	0.14	6	17	14	13	12	7	0.46	0.32
6	37696332	T	C	6	3	9	1	12	0	12	2	16	0	0.9	17	3	17	3	9	4	0.81	0.09
6	37696393	C	G	12	3	16	2	18	0	15	2	13	1	0.9	17	8	14	8	8	9	0.61	0.29
6	37696552	A	G	5	26	1	31	1	22	5	23	3	20	0.11	6	22	6	14	10	10	0.32	0.21
6	37696567	A	G	13	15	18	15	2	19	8	19	2	22	0.32	0	28	0	22	5	13	0.07	0.25
6	37696713	C	G	6	25	2	31	5	25	3	23	5	25	0.14	7	19	6	12	20	10	0.45	0.31
6	37696743	C	T	0	27	0	28	0	30	0	29	0	31	0	4	21	0	20	0	32	0.05	0.05
6	37696759	A	G	0	28	0	24	0	30	0	27	0	25	0	3	25	0	20	0	30	0.04	0.04
6	37696828	T	G	6	25	2	25	3	24	4	26	4	22	0.13	10	29	5	17	14	14	0.33	0.2
6	37697030	A	G	1	24	3	29	5	19	7	20	5	28	0.15	7	18	9	16	18	13	0.42	0.27
6	37697155	A	G	3	24	4	35	5	26	10	27	4	23	0.16	7	20	8	26	11	18	0.29	0.13
6	37697255	T	C	1	26	4	30	3	18	4	20	4	24	0.12	10	20	12	17	18	17	0.43	0.31
6	37697464	A	C	0	20	2	22	3	21	6	20	5	22	0.13	4	17	6	17	12	13	0.32	0.19
6	37697539	G	A	0	26	0	30	0	21	0	34	0	33	0	0	25	5	29	0	30	0.06	0.06
6	37697556	G	A	6	17	6	25	12	7	13	20	4	30	0.29	0	28	3	30	3	36	0.06	0.23
6	37697557	C	G	17	6	25	6	7	14	20	13	30	4	0.7	26	0	31	3	34	3	0.94	0.24
6	37697593	A	G	0	21	0	28	0	22	0	26	0	36	0	0	27	5	34	0	32	0.05	0.05
6	37697660	G	T	0	20	0	31	0	28	0	18	0	31	0	0	34	3	33	0	36	0.03	0.03
6	37697847	C	T	0	15	3	27	0	31	0	21	0	34	0.02	0	22	2	22	0	29	0.03	0.01
6	37697917	G	A	1	17	6	22	4	33	4	15	2	36	0.12	7	16	10	20	13	12	0.38	0.26
6	37697996	G	A	24	1	30	2	41	0	21	3	36	4	0.94	27	2	35	4	21	8	0.86	0.08
6	37698117	C	T	0	25	2	31	0	45	0	31	0	31	0.01	0	22	4	27	0	32	0.05	0.04
6	37698170	G	A	2	23	3	33	4	35	4	21	2	26	0.1	6	16	11	23	18	11	0.41	0.31
6	37698185	T	C	22	2	32	3	33	3	17	4	28	1	0.91	19	8	25	8	9	21	0.59	0.32
6	37698255	A	C	0	31	0	44	0	36	0	29	0	31	0	2	27	4	23	0	36	0.07	0.07
6	37698349	A	G	8	17	13	33	22	4	21	17	5	24	0.42	0	17	2	28	1	32	0.04	0.38
6	37698369	A	G	20	2	34	4	24	1	32	4	24	2	0.91	20	2	13	13	13	18	0.58	0.33
6	37698498	G	A	21	6	26	5	30	3	23	2	17	1	0.87	15	5	11	10	11	20	0.51	0.36
6	37698536	G	A	0	23	0	36	2	28	0	26	0	20	0.01	0	18	0	23	3	25	0.04	0.03
6	37698734	T	C	20	1	26	6	26	2	22	4	23	2	0.89	13	7	27	7	11	10	0.68	0.21
6	37699107	G	A	28	3	34	3	33	0	26	12	31	2	0.88	26	2	28	2	15	5	0.88	0
6	37699208	G	A	23	6	33	3	29	2	24	13	38	2	0.85	17	8	18	13	16	9	0.63	0.22
6	37699294	C	T	0	24	5	32	1	28	0	36	0	36	0.04	4	15	4	19	0	26	0.12	0.08
6	37699305	T	A	22	5	31	3	26	3	33	6	30	1	0.89	14	6	17	8	17	10	0.67	0.22
6	37699506	C	T	0	29	0	43	0	33	0	29	0	24	0	0	29	0	37	5	17	0.06	0.06
6	37700030	G	A	24	3	29	3	22	4	15	3	36	3	0.89	16	8	13	7	17	9	0.66	0.23
6	37700043	G	A	23	2	28	3	21	5	13	3	36	4	0.88	21	8	15	7	19	8	0.71	0.17
6	37700235	A	G	18	5	23	2	15	1	19	1	22	2	0.9	16	9	12	10	8	8	0.57	0.33
6	37700607	T	C	3	13	2	24	1	13	1	23	2	14	0.09	7	13	9	8	8	7	0.46	0.37
6	37700857	T	C	0	34	0	30	0	19	0	26	0	32	0	3	25	0	24	0	25	0.04	0.04
6	37700937	G	T	0	25	0	26	0	22	0	21	1	26	0.01	1	30	3	17	0	29	0.05	0.04
6	37700959	T	G	0	24	2	21	1	20	3	20	2	21	0.07	10	22	6	18	14	13	0.36	0.29
6	37701277	A	T	0	31	0	27	0	29	0	30	0	38	0	8	25	0	26	0	37	0.08	0.08
6	37701443	A	G	0	38	0	42	2	18	0	40	0	35	0.01	0	28	0	24	4	22	0.05	0.04
6	37701464	T	A	31	4	32	4	21	3	29	9	34	4	0.86	23	9	16	7	14	15	0.63	0.23
6	37701602	C	T	22	2	34	2	29	2	21	3	30	5	0.91	22	10	15	12	22	20	0.58	0.33
6	37701649	G	A	1	25	0	40	0	33	5	26	2	32	0.05	1	30	12	21	9	28	0.22	0.17
6	37701687	G	A	24	1	40	5	27	2	17	8	27	4	0.87	27	8	22	12	16	17	0.64	0.23
6	37701709	C	T	0	27	0	38	0	35	0	28	0	33	0	10	23	0	34	0	32	0.1	0.1
6	37702108	T	G	0	35	0	39	1	27	0	28	0	18	0.01	0	36	0	34	3	35	0.03	0.02
6	37702316	T	G	20	11	26	4	11	18	8	13	23	4	0.64	31	3	26	3	30	1	0.93	0.29
6	37702317	G	A	3	26	5	24	0	29	4	18	0	27	0.09	3	30	3	25	3	30	0.1	0.01
6	37702366	C	A	9	19	5	32	20	13	19	15	5	27	0.35	4	31	8	24	4	24	0.17	0.18
6	37702587	T	C	0	23	2	33	0	33	0	34	0	27	0.01	24	15	3	23	5	29	0.32	0.31
6	37702669	T	C	8	12	5	31	16	17	0	33	5	29	0.22	8	37	3	23	7	27	0.17	0.05
6	37702725	G	A	0	24	0	28	0	37	5	32	0	37	0.03	8	30	2	32	2	23	0.12	0.09
6	37702966	G	A	26	1	28	5	33	1	24	6	25	2	0.9	11	21	30	2	23	5	0.7	0.2
6	37702982	T	G	0	30	0	32	2	31	0	32	0	31	0.01	0	31	0	33	5	25	0.05	0.04
6	37703206	G	A	0	33	0	19	0	28	0	25	1	30	0.01	0	28	4	19	0	25	0.05	0.04
6	37703271	G	C	0	38	0	25	0	25	0	26	0	33	0	4	33	0	27	0	29	0.04	0.04
6	37703355	C	G	0	36	0	33	0	33	0	33	0	29	0	6	30	0	28	0	32	0.06	0.06
6	37703357	A	G	0	36	0	32	0	33	0	33	0	29	0	6	30	0	28	0	33	0.06	0.06
6	37703575	G	T	3	34	3	26	0	34	0	31	0	30	0.04	4	26	0	14	0	26	0.06	0.02
6	37703601	G	A	3	36	4	20	0	32	0	32	0	33	0.04	4	26	0	14	0	25	0.06	0.02
6	37703694	G	T	1	32	3	24	0	38	0	30	0	33	0.02	0	30	0	26	0	19	0	0.02
6	37703977	A	G	0	25	0	24	0	24	0	26	0	18	0	0	20	3	17	0	21	0.05	0.05
6	37703979	C	T	4	22	12	12	21	4	12	11	2	17	0.44	17	4	3	18	4	16	0.39	0.05
6	37704007	G	C	0	26	5	23	0	32	0	25	0	21	0.04	10	5	0	19	5	17	0.27	0.23
6	37704070	T	C	1	29	0	34	1	27	0	29	0	26	0.01	1	22	1	14	3	23	0.08	0.07
6	37704183	A	T	0	22	0	30	0	25	0	29	0	24	0	0	30	6	18	0	30	0.07	0.07
6	37704520	A	G	17	4	28	1	7	22	13	6	26	6	0.7	25	0	14	3	23	2	0.93	0.23
6	37704586	C	G	0	21	0	28	0	22	0	25	0	31	0	0	21	4	17	0	26	0.06	0.06
6	37704831	A	G	5	11	4	18	11	2	18	17	4	19	0.39	0	23	5	15	2	18	0.11	0.28
6	37704985	C	T	21	3	40	4	30	0	24	6	25	1	0.91	6	27	23	3	15	7	0.54	0.37
6	37704989	A	G	17	8	31	9	10	21	7	20	19	9	0.56	6	21	16	9	12	10	0.46	0.1
6	37705159	C	T	0	28	2	28	1	34	0	30	0	21	0.02	25	10	0	24	5	28	0.33	0.31
6	37705185	C	G	3	26	1	30	21	16	19	15	5	18	0.32	0	38	3	24	2	29	0.05	0.27
6	37705194	G	C	2	28	0	37	4	32	0	34	1	21	0.04	2	33	3	23	4	26	0.1	0.06
6	37705299	T	C	21	2	40	3	12	24	12	16	23	7	0.68	34	0	30	3	26	1	0.96	0.28
6	37705300	C	T	21	2	39	3	12	25	12	16	23	7	0.67	32	0	30	3	25	1	0.96	0.29
6	37705543	C	G	6	18	4	22	23	14	16	12	4	15	0.4	0	36	4	26	2	42	0.05	0.35
6	37705750	C	G	0	30	0	22	2	24	0	31	1	34	0.02	3	46	2	34	7	33	0.1	0.08
6	37705911	G	T	0	28	0	33	2	22	0	36	0	27	0.01	0	27	0	36	6	33	0.06	0.05
6	37706051	C	T	11	17	4	28	19	9	11	9	6	27	0.36	0	34	4	18	0	31	0.05	0.31
6	37706069	C	T	26	1	28	8	27	0	21	2	28	0	0.92	37	2	24	0	28	7	0.91	0.01
6	37706900	T	C	20	12	22	8	9	17	18	27	42	1	0.63	26	0	29	2	32	2	0.96	0.33
6	37707158	G	T	0	34	0	28	0	21	0	39	0	33	0	3	28	1	25	0	41	0.04	0.04
6	37707402	C	T	0	35	0	28	0	29	0	28	0	33	0	3	25	0	21	0	35	0.04	0.04
6	37707417	G	A	11	23	7	15	13	16	12	10	6	29	0.35	0	31	5	17	4	34	0.1	0.25
6	37707558	A	G	9	19	8	21	21	7	16	16	6	24	0.41	0	27	2	18	3	38	0.06	0.35
6	37707699	A	C	0	41	0	29	0	34	0	33	0	29	0	0	30	0	29	3	34	0.03	0.03
6	37707867	T	G	27	2	31	4	32	5	20	3	19	1	0.9	7	20	26	3	22	5	0.66	0.24
6	37708177	A	G	22	7	29	15	5	20	13	19	29	3	0.6	11	22	23	4	21	7	0.63	0.03
6	37708343	T	A	2	17	0	34	2	18	0	34	2	23	0.05	3	19	3	26	1	21	0.1	0.05
6	37708582	A	T	0	30	0	23	0	17	0	21	0	24	0	0	27	4	23	0	20	0.05	0.05
6	37708584	A	T	15	11	14	6	6	12	9	11	20	5	0.59	24	2	17	10	19	1	0.82	0.23
6	37708586	A	T	25	4	20	0	13	4	23	0	22	0	0.93	28	0	21	5	19	0	0.93	0
6	37708713	G	A	10	27	7	25	18	7	13	11	4	20	0.37	0	39	3	28	1	22	0.04	0.33
6	37709069	G	A	0	32	0	25	0	33	0	28	0	25	0	3	31	0	33	0	28	0.03	0.03
6	37709999	G	A	22	9	29	8	6	24	7	26	25	8	0.54	6	22	31	7	14	8	0.58	0.04
6	37710157	T	C	7	14	9	27	22	8	24	10	3	26	0.43	18	3	4	24	11	18	0.42	0.01
6	37710371	T	C	8	21	7	17	17	10	21	7	5	27	0.41	23	2	5	19	9	20	0.47	0.06
6	37710856	A	G	2	29	0	39	0	29	4	31	1	33	0.04	18	3	3	20	10	21	0.41	0.37
6	37710973	T	C	20	10	13	18	6	19	10	23	19	11	0.46	0	21	9	16	12	16	0.28	0.18
6	37711087	A	G	8	27	9	30	22	10	25	17	4	23	0.39	0	27	5	33	2	29	0.07	0.32
6	37711091	A	T	0	36	0	41	0	35	0	41	0	24	0	0	30	5	34	0	32	0.05	0.05
6	37711114	G	A	0	34	2	39	1	38	0	42	0	25	0.02	6	28	1	36	2	32	0.09	0.07
6	37711134	C	T	2	30	3	42	0	36	5	39	1	28	0.06	24	8	8	25	13	24	0.44	0.38
6	37711192	T	C	5	21	0	34	4	36	0	36	1	36	0.06	2	29	2	29	4	27	0.09	0.03
6	37711287	A	G	0	26	2	27	0	32	2	32	2	28	0.04	16	3	3	24	10	21	0.38	0.34
6	37711547	T	C	3	10	3	33	0	21	1	17	1	20	0.07	20	6	2	17	7	16	0.43	0.36
6	37711691	T	C	2	17	1	17	0	18	3	16	1	19	0.07	11	5	2	8	6	10	0.45	0.38
6	37711709	A	T	2	12	2	17	1	16	1	16	1	15	0.08	11	5	3	8	6	8	0.49	0.41
6	37711729	C	A	10	2	19	2	16	1	13	2	13	2	0.89	4	12	9	3	9	7	0.5	0.39
6	37712275	A	G	1	19	6	25	14	14	17	12	4	26	0.3	0	23	0	34	1	37	0.01	0.29
6	37712625	G	A	0	31	8	33	0	31	5	20	3	31	0.1	21	6	5	25	15	19	0.45	0.35
6	37712670	C	T	0	29	0	49	0	25	0	21	0	26	0	0	29	4	30	0	31	0.04	0.04
6	37713221	A	G	4	17	5	18	11	11	8	14	3	25	0.27	0	24	2	22	0	16	0.03	0.24
6	37713284	G	A	5	19	5	21	21	13	9	15	3	22	0.32	0	31	4	21	1	24	0.06	0.26
6	37713336	G	T	5	23	7	23	20	11	7	16	3	29	0.29	0	26	2	19	1	20	0.04	0.25
6	37713423	C	A	0	28	0	31	4	16	0	24	0	36	0.03	0	22	0	25	0	17	0	0.03
6	37714040	T	C	0	29	3	27	2	24	0	29	0	22	0.04	0	14	2	24	3	32	0.07	0.03
6	37714296	T	C	0	25	0	27	0	34	0	32	0	33	0	4	13	0	37	0	30	0.05	0.05
6	37714330	T	C	15	18	7	22	19	12	23	13	5	24	0.44	0	23	4	32	1	37	0.05	0.39
6	37714465	G	T	11	19	8	33	22	16	17	17	4	26	0.36	0	35	1	23	1	31	0.02	0.34
6	37714834	G	A	0	28	0	25	0	29	0	26	0	40	0	0	33	3	25	0	34	0.03	0.03
6	37714901	G	A	0	28	0	29	0	29	0	20	0	35	0	4	25	0	26	0	36	0.04	0.04
6	37715233	G	A	14	6	23	13	6	27	6	16	21	6	0.51	0	26	8	17	11	19	0.23	0.28
6	37715325	G	A	3	18	0	29	0	22	0	23	0	30	0.02	0	24	0	29	0	25	0	0.02
6	37715758	A	G	5	10	3	18	13	4	11	16	1	24	0.31	0	22	2	26	3	27	0.06	0.25
6	37715878	G	A	0	23	0	30	0	19	0	19	0	26	0	0	16	5	15	0	41	0.06	0.06
6	37716598	C	T	0	40	4	33	0	26	0	33	0	24	0.03	0	34	3	27	0	35	0.03	0
6	37716856	C	A	1	30	9	34	3	26	6	29	0	30	0.11	20	8	3	28	11	26	0.35	0.24
6	37717543	G	T	2	26	0	32	1	31	0	25	1	34	0.03	2	25	2	29	3	24	0.08	0.05
6	37717544	A	T	1	24	4	30	1	30	4	19	1	33	0.07	18	9	6	24	7	16	0.39	0.32
6	37718071	C	T	17	7	18	14	6	29	4	16	13	9	0.44	0	29	6	11	13	17	0.25	0.19
6	37718136	C	T	1	29	8	25	3	36	3	22	2	31	0.11	24	8	6	20	9	23	0.43	0.32
6	37718481	G	A	0	28	0	27	0	29	0	28	0	25	0	0	22	4	14	0	39	0.05	0.05
6	37718511	T	C	1	27	4	17	0	31	3	20	1	17	0.07	17	5	1	19	11	20	0.4	0.33
6	37718547	A	T	33	0	28	0	30	0	19	0	24	0	1	29	0	22	0	26	0	1	0
6	37718596	C	A	19	15	18	11	12	26	6	16	22	7	0.51	0	26	7	13	16	11	0.32	0.19
6	37718621	C	T	10	21	3	30	20	13	21	7	4	29	0.37	0	31	2	18	1	19	0.04	0.33
6	37718990	G	C	10	21	2	28	11	9	13	11	1	23	0.29	0	36	6	15	3	38	0.09	0.2
6	37719236	G	A	1	27	0	38	4	18	0	31	3	20	0.06	3	31	3	25	4	30	0.1	0.04
6	37720207	G	A	0	22	4	35	0	28	6	30	1	24	0.07	4	31	6	25	3	27	0.14	0.07
6	37720360	A	G	0	17	0	30	1	16	0	21	0	13	0.01	4	15	0	25	0	12	0.07	0.06
6	37720823	C	G	0	35	0	28	0	36	0	18	0	33	0	5	34	0	29	1	29	0.06	0.06
6	37721313	C	A	0	25	2	39	0	32	3	41	0	24	0.03	18	6	3	26	7	31	0.31	0.28
6	37721674	C	T	0	32	3	21	0	37	0	31	0	24	0.02	15	11	0	31	0	30	0.17	0.15
6	37721931	C	T	12	24	7	34	19	16	18	16	4	28	0.34	0	37	2	21	3	26	0.06	0.28
6	37722068	C	A	12	16	16	16	6	30	9	18	14	7	0.4	0	40	8	22	11	20	0.19	0.21
6	37722228	T	C	34	0	29	0	31	0	28	0	30	0	1	28	0	24	0	30	0	1	0
6	37722241	T	C	20	13	23	7	9	21	10	15	28	3	0.6	23	2	15	8	20	6	0.78	0.18
6	37722306	A	G	0	31	0	33	0	29	0	35	0	29	0	0	27	5	16	0	31	0.06	0.06
6	37722687	C	T	0	25	0	26	0	30	0	30	0	34	0	0	27	3	34	0	28	0.03	0.03
6	37722807	G	A	14	15	19	15	4	28	8	28	28	10	0.43	0	36	17	25	11	15	0.27	0.16
6	37723172	A	G	1	29	0	27	0	32	0	40	0	30	0.01	5	32	0	32	0	20	0.06	0.05
6	37723265	G	A	23	9	21	6	10	18	5	23	28	2	0.6	10	20	26	7	17	9	0.6	0
6	37723518	A	G	5	13	8	21	24	9	13	19	0	22	0.37	4	19	10	19	3	16	0.24	0.13
6	37723715	A	G	4	22	0	35	0	43	0	34	0	31	0.02	0	32	0	42	0	36	0	0.02
6	37724005	G	T	0	20	0	41	0	35	0	35	0	30	0	7	28	0	27	0	36	0.07	0.07
6	37724822	C	T	28	11	18	10	2	20	4	17	18	5	0.53	0	28	19	16	13	8	0.38	0.15
6	37725031	G	A	2	33	4	19	0	20	0	27	0	35	0.04	0	26	2	24	0	25	0.03	0.01
6	37725337	A	G	2	22	1	28	0	33	0	31	1	30	0.03	0	28	0	18	4	18	0.06	0.03
6	37725910	A	T	0	32	2	18	1	31	0	39	0	26	0.02	22	12	0	32	4	24	0.28	0.26
6	37726044	G	A	0	20	0	25	1	27	0	25	0	22	0.01	22	5	0	35	5	28	0.28	0.27
6	37726051	G	A	2	20	1	23	0	30	0	30	0	21	0.02	0	28	3	30	0	36	0.03	0.01
6	37726087	G	A	1	24	1	21	0	29	0	31	0	27	0.01	0	24	3	22	0	29	0.04	0.03
6	37726329	C	A	1	32	0	39	1	29	0	28	5	33	0.04	7	29	2	38	5	21	0.14	0.1
6	37726383	T	C	0	29	0	26	2	25	0	33	3	35	0.03	7	21	2	33	3	22	0.14	0.11
6	37727108	T	A	0	19	2	29	0	26	0	17	0	30	0.02	21	17	0	22	0	31	0.23	0.21
6	37727270	G	A	0	27	2	47	1	38	0	25	0	27	0.02	23	12	0	42	3	33	0.23	0.21
6	37727328	A	G	9	21	7	37	18	10	12	7	4	24	0.34	1	27	10	23	4	26	0.16	0.18
6	37728335	C	T	0	22	0	23	0	23	0	30	0	29	0	2	28	0	41	4	24	0.06	0.06
6	37728536	T	C	0	21	0	27	2	35	0	30	0	31	0.01	3	37	2	40	5	26	0.09	0.08
6	37728657	A	G	0	22	1	29	0	29	0	34	0	30	0.01	6	23	3	36	0	39	0.08	0.07
6	37729036	G	A	11	17	3	22	18	12	18	13	2	27	0.36	2	34	6	16	1	33	0.1	0.26
6	37729198	A	C	0	29	0	32	1	28	0	35	0	35	0.01	22	6	4	18	3	24	0.38	0.37
6	37729373	A	G	3	28	0	38	0	31	0	35	0	40	0.02	9	19	0	30	0	22	0.11	0.09
6	37729611	G	A	0	33	1	29	0	24	0	37	0	32	0.01	24	11	3	22	0	24	0.32	0.31
6	37729729	G	C	7	20	11	30	19	7	16	15	7	22	0.39	4	30	4	30	0	23	0.09	0.3
6	37729787	G	A	0	21	0	44	0	26	0	34	0	31	0	0	26	8	29	0	24	0.09	0.09
6	37729844	G	C	0	23	2	31	2	22	0	40	0	30	0.03	19	6	6	30	2	16	0.34	0.31
6	37730428	A	C	0	18	0	30	3	21	0	29	0	37	0.02	0	28	0	30	2	28	0.02	0
6	37730487	A	C	0	18	2	26	0	29	0	26	0	32	0.02	20	14	3	31	4	27	0.27	0.25
6	37730503	A	G	0	21	3	23	0	31	1	26	0	38	0.03	0	38	2	38	0	32	0.02	0.01
6	37730824	A	T	0	22	2	39	1	36	0	23	0	31	0.02	23	15	2	27	4	35	0.27	0.25
6	37730852	T	C	1	21	0	41	0	40	0	24	0	33	0.01	8	28	2	27	0	32	0.1	0.09
6	37730875	A	G	25	1	39	2	41	0	23	0	31	2	0.97	40	0	28	0	26	6	0.94	0.03
6	37731962	C	A	2	21	0	31	0	32	0	25	0	25	0.01	5	21	0	35	0	33	0.05	0.04
6	37732209	C	A	5	14	2	25	22	11	14	13	4	22	0.36	1	32	5	22	2	29	0.09	0.27
6	37732521	C	T	0	26	1	27	0	26	0	30	0	29	0.01	23	13	3	23	1	24	0.31	0.3
6	37732573	T	C	0	19	0	19	2	18	0	25	1	24	0.03	2	23	4	15	1	20	0.11	0.08
6	37732788	T	C	0	23	1	26	1	24	0	25	0	18	0.02	8	12	3	16	2	26	0.19	0.17
6	37733444	A	C	3	25	0	36	2	32	0	26	2	34	0.04	1	35	5	28	1	30	0.07	0.03
6	37733489	T	C	0	24	3	42	0	36	0	32	0	34	0.02	0	32	1	33	0	31	0.01	0.01
6	37733511	C	T	0	20	4	38	2	33	0	30	0	33	0.04	14	16	2	26	0	33	0.18	0.14
6	37733522	T	C	8	14	20	21	8	24	7	22	26	10	0.43	0	30	13	15	18	14	0.34	0.09
6	37733524	T	C	0	22	3	37	2	30	0	28	0	37	0.03	12	18	2	27	1	29	0.17	0.14
6	37733680	C	T	14	16	19	14	7	26	15	23	22	5	0.48	0	39	11	25	19	8	0.29	0.19
6	37733723	G	C	0	27	2	31	0	34	0	32	0	35	0.01	7	28	1	31	0	30	0.08	0.07
6	37733821	T	A	0	27	1	29	1	29	0	25	0	32	0.01	17	7	3	26	2	26	0.27	0.26
6	37733883	A	G	1	32	0	21	0	22	0	27	0	26	0.01	21	11	3	29	3	23	0.3	0.29
6	37734054	G	A	0	33	0	18	0	21	0	36	0	37	0	2	21	3	27	0	29	0.06	0.06
6	37734214	A	G	0	35	2	22	0	28	0	29	0	40	0.01	0	30	4	27	0	30	0.04	0.03
6	37734293	T	C	0	39	4	26	0	27	0	36	0	32	0.02	0	23	3	32	0	27	0.04	0.02
6	37734951	T	C	30	0	17	3	23	3	31	0	38	0	0.96	27	0	23	0	17	2	0.97	0.01
6	37735314	A	G	0	21	0	29	0	21	0	16	0	24	0	21	4	8	19	1	20	0.41	0.41
6	37735417	T	A	9	12	6	27	13	11	23	9	5	24	0.4	4	15	4	24	1	23	0.13	0.27
6	37735619	C	T	0	18	1	32	1	21	0	25	0	31	0.02	14	12	5	19	4	19	0.32	0.3
6	37735731	G	C	0	14	5	38	0	24	0	22	0	28	0.04	0	31	0	29	0	20	0	0.04
6	37735768	T	A	10	6	25	13	2	26	9	18	24	5	0.51	0	35	18	10	13	11	0.36	0.15
6	37736203	G	A	2	37	0	35	0	37	0	34	0	19	0.01	4	19	0	28	0	30	0.05	0.04
6	37736433	C	T	0	35	0	21	4	17	0	25	0	27	0.03	12	14	4	26	2	24	0.22	0.19
6	37736517	G	A	11	21	6	21	15	11	17	11	3	21	0.38	4	20	4	20	1	22	0.13	0.25
6	37736687	A	G	0	29	0	30	2	30	0	26	1	23	0.02	18	7	6	24	2	29	0.3	0.28
6	37736921	T	C	0	28	0	30	0	26	0	24	0	29	0	4	22	0	23	0	30	0.05	0.05
6	37736987	G	A	0	35	0	24	0	19	0	20	0	22	0	3	16	0	24	0	33	0.04	0.04
6	37737327	T	G	0	41	2	27	0	27	0	32	0	22	0.01	1	31	5	22	1	28	0.08	0.07
6	37737395	A	T	29	2	27	0	26	2	30	0	24	2	0.96	36	1	24	2	16	7	0.88	0.08
6	37737693	T	C	0	33	4	32	1	27	0	30	0	29	0.03	16	13	7	21	2	34	0.27	0.24
6	37738048	A	T	0	26	0	29	0	28	0	30	0	18	0	0	23	6	30	0	30	0.07	0.07
6	37738069	C	T	0	29	1	30	0	32	0	35	0	26	0.01	15	8	7	37	4	28	0.26	0.25
6	37738211	C	T	30	1	32	5	25	2	32	0	33	4	0.93	29	0	36	3	25	5	0.92	0.01
6	37738568	T	C	0	30	1	38	0	28	0	29	0	37	0.01	22	8	7	24	1	29	0.33	0.32
6	37738578	C	A	0	31	0	38	0	30	0	29	0	37	0	17	12	5	26	1	29	0.26	0.26
6	37738584	C	T	0	33	1	33	0	29	0	28	0	37	0.01	20	11	7	23	1	30	0.3	0.29
6	37738606	C	T	0	31	0	33	0	27	0	25	0	36	0	4	27	0	29	0	27	0.05	0.05
6	37738949	G	A	0	21	0	30	0	25	0	24	0	29	0	0	32	4	30	0	23	0.04	0.04
6	37739235	G	A	4	15	3	18	6	8	12	7	1	24	0.27	14	6	11	15	1	20	0.39	0.12
6	37739240	G	A	14	4	16	5	6	9	7	12	22	3	0.66	0	21	13	15	15	5	0.41	0.25
6	37739242	A	G	15	4	16	5	6	8	8	13	22	3	0.67	0	23	12	14	15	5	0.39	0.28
6	37739288	A	G	3	10	1	14	5	5	9	6	2	24	0.25	4	15	5	25	0	26	0.12	0.13
6	37739373	G	A	10	0	14	3	6	10	9	3	18	4	0.74	0	23	15	10	23	9	0.48	0.26
6	37739829	C	A	0	16	0	17	3	13	0	13	1	27	0.04	0	32	0	22	0	24	0	0.04
6	37740026	G	C	0	26	1	31	0	20	0	30	0	36	0.01	19	14	5	26	4	28	0.29	0.28
6	37740306	A	G	0	39	0	38	0	29	0	37	0	27	0	27	8	11	18	4	28	0.44	0.44
6	37740335	A	G	0	30	4	40	1	22	0	36	0	29	0.03	0	41	0	32	4	28	0.04	0.01
6	37741200	A	G	0	29	2	33	1	26	0	24	0	31	0.02	0	32	0	37	4	35	0.04	0.02
6	37742417	C	T	0	22	0	35	0	25	0	27	0	33	0	22	9	9	32	2	29	0.32	0.32
6	37743591	C	T	3	34	0	39	0	37	0	28	0	19	0.02	5	18	0	25	0	33	0.06	0.04
6	37743611	C	T	3	26	0	38	0	36	0	31	0	20	0.02	4	19	0	26	0	36	0.05	0.03
6	37744595	G	A	0	20	4	36	0	21	0	32	0	37	0.03	0	25	0	28	0	29	0	0.03
6	37744891	T	A	0	28	0	29	0	17	0	28	0	21	0	3	27	0	16	0	21	0.04	0.04
6	37745145	C	T	0	28	0	35	0	41	0	30	0	27	0	0	33	3	22	0	23	0.04	0.04
6	37745460	A	C	0	19	0	30	0	28	0	31	0	34	0	13	14	0	22	5	18	0.25	0.25
6	37745486	G	A	0	23	0	31	0	28	0	23	0	27	0	9	13	0	24	4	22	0.18	0.18
6	37745865	C	T	1	26	7	28	9	33	0	31	3	29	0.12	16	9	5	20	13	16	0.43	0.31
6	37746029	G	A	0	30	0	32	0	21	0	29	0	28	0	1	26	5	24	0	27	0.07	0.07
6	37746305	A	G	0	30	0	25	0	27	0	20	0	21	0	0	27	7	28	0	35	0.07	0.07
6	37746956	T	A	0	31	0	36	0	28	0	32	0	24	0	2	33	3	25	0	24	0.06	0.06
6	37747037	C	T	0	25	0	42	0	32	0	37	0	32	0	1	26	5	32	0	26	0.07	0.07
6	37747146	G	A	0	27	0	31	0	29	0	25	0	28	0	2	24	3	25	0	24	0.06	0.06
6	37747310	A	G	0	27	0	26	0	23	0	25	0	27	0	0	24	8	16	0	37	0.09	0.09
6	37747378	C	A	2	26	7	28	5	22	0	26	1	32	0.1	16	9	10	20	15	19	0.46	0.36
6	37747447	G	T	10	13	16	15	4	32	5	21	32	1	0.45	0	23	10	23	5	28	0.17	0.28
6	37747485	T	C	0	25	0	28	0	35	0	22	0	29	0	2	21	6	26	0	32	0.09	0.09
6	37747493	C	T	0	28	0	28	0	39	0	23	0	29	0	1	24	6	24	0	32	0.08	0.08
6	37747715	C	T	0	28	4	33	0	37	0	27	0	23	0.03	1	27	1	27	0	33	0.02	0.01
6	37748234	T	C	0	35	0	32	0	27	0	28	0	27	0	0	28	3	22	0	36	0.03	0.03
6	37748362	A	T	0	28	0	24	0	33	0	19	0	35	0	1	29	5	20	0	29	0.07	0.07
6	37748379	A	C	0	33	1	21	1	34	0	24	0	35	0.01	27	7	2	24	6	30	0.36	0.35
6	37748419	C	T	0	35	0	17	0	34	0	28	0	35	0	0	33	5	25	0	32	0.05	0.05
6	37748519	T	C	0	29	0	27	0	27	0	30	0	24	0	2	23	4	22	0	37	0.07	0.07
6	37748573	T	C	0	30	0	26	1	31	0	27	0	21	0.01	19	10	2	20	6	30	0.31	0.3
6	37748720	T	C	0	34	0	17	0	26	0	25	0	33	0	0	32	6	19	2	24	0.1	0.1
6	37748722	G	A	0	34	0	20	0	24	0	26	0	32	0	0	31	5	21	2	24	0.08	0.08
6	37748939	A	G	0	22	0	30	0	24	0	32	0	29	0	0	28	3	21	1	27	0.05	0.05
6	37749164	C	T	25	3	29	0	28	0	34	0	30	0	0.98	16	8	30	0	34	0	0.91	0.07
6	37749218	A	G	0	21	0	27	0	27	0	40	0	28	0	0	20	7	24	0	36	0.08	0.08
6	37749266	G	C	0	22	0	33	0	24	0	30	0	23	0	0	18	6	30	0	34	0.07	0.07
6	37749455	C	T	0	34	0	34	1	39	0	39	0	27	0.01	1	29	3	27	0	32	0.04	0.03
6	37749823	T	C	0	26	0	30	0	33	0	27	0	25	0	1	21	5	18	0	35	0.08	0.08
6	37750106	G	A	0	23	0	27	0	22	0	20	0	22	0	0	19	0	25	4	23	0.06	0.06
6	37750237	A	G	0	18	0	21	0	18	0	23	0	21	0	5	16	0	18	0	18	0.09	0.09
6	37750600	T	C	0	31	0	36	0	21	0	45	0	33	0	0	41	4	24	0	36	0.04	0.04
6	37750615	G	A	0	28	0	36	0	20	0	48	0	32	0	0	39	0	28	7	30	0.07	0.07
6	37750713	A	G	0	23	0	33	0	30	0	25	3	32	0.02	0	27	0	19	0	37	0	0.02
6	37751064	A	G	0	25	0	35	0	36	0	23	0	30	0	1	27	5	24	0	39	0.06	0.06
6	37751142	T	C	0	24	0	37	0	33	0	30	0	30	0	1	27	6	25	0	45	0.07	0.07
6	37751507	T	C	0	26	0	32	0	26	0	28	0	36	0	0	27	3	37	0	37	0.03	0.03
6	37751697	C	T	0	31	0	38	0	33	0	24	0	26	0	0	24	5	24	0	28	0.06	0.06
6	37751999	C	T	28	2	31	1	28	3	33	0	20	3	0.94	25	2	36	5	23	8	0.85	0.09
6	37752023	G	A	0	31	0	37	0	29	0	35	0	23	0	2	31	11	30	0	35	0.12	0.12
6	37752105	C	A	0	31	0	36	0	24	0	28	0	24	0	1	27	6	25	0	40	0.07	0.07
6	37752631	G	A	0	29	0	31	0	35	0	35	0	35	0	2	36	7	15	0	27	0.1	0.1
6	37752717	A	C	0	26	1	25	1	27	0	34	0	27	0.01	0	30	0	30	6	32	0.06	0.05
6	37752741	A	G	0	30	0	30	0	23	0	33	0	27	0	3	24	4	21	0	38	0.08	0.08
6	37752768	G	A	0	28	0	30	0	19	0	29	0	30	0	2	25	4	20	0	45	0.06	0.06
6	37752808	C	T	0	26	0	25	0	23	0	27	0	32	0	0	31	3	18	0	40	0.03	0.03
6	37752868	C	T	0	24	0	28	0	31	0	30	0	31	0	1	35	4	21	0	35	0.05	0.05
6	37753156	C	T	0	18	0	27	0	31	0	34	0	25	0	3	36	3	18	0	32	0.07	0.07
6	37753283	A	T	0	34	0	31	0	37	0	37	0	41	0	5	30	6	17	0	39	0.11	0.11
6	37753293	G	C	0	36	0	28	0	36	0	38	0	38	0	5	31	6	18	0	36	0.11	0.11
6	37753305	T	C	1	33	0	26	0	29	0	39	0	39	0.01	19	15	3	21	4	33	0.27	0.26
6	37753879	G	A	0	33	0	20	0	26	0	29	0	30	0	2	20	6	19	0	27	0.11	0.11
6	37753955	A	G	31	0	22	0	20	0	27	0	33	0	1	29	0	28	0	33	0	1	0
6	37754065	A	G	0	28	0	25	0	17	0	26	0	27	0	0	23	5	24	0	27	0.06	0.06
6	37754118	T	G	0	23	0	27	0	15	0	25	1	22	0.01	2	21	4	18	0	25	0.09	0.08
6	37754132	T	C	0	23	0	24	0	14	0	21	0	26	0	3	22	3	15	0	25	0.09	0.09
6	37754409	C	T	0	21	1	32	0	25	0	36	0	32	0.01	3	23	3	27	0	24	0.08	0.07
6	37754436	T	C	0	23	0	33	0	23	0	38	0	28	0	2	23	3	23	0	24	0.07	0.07
6	37754470	G	A	0	27	0	33	0	24	0	36	0	26	0	3	29	5	22	0	27	0.09	0.09
6	37754541	C	T	0	27	0	39	0	21	0	31	0	28	0	1	26	6	24	0	35	0.08	0.08
6	37754542	C	T	0	28	0	40	0	19	0	31	0	29	0	1	26	5	26	0	38	0.06	0.06
6	37754634	A	G	0	27	0	45	0	23	0	32	0	33	0	2	22	8	29	0	35	0.1	0.1
6	37754672	G	A	0	27	0	38	0	29	0	34	0	35	0	0	24	3	32	2	30	0.05	0.05
6	37754741	C	A	0	26	0	34	0	30	0	42	0	35	0	1	20	8	16	0	38	0.11	0.11
6	37754889	A	C	0	28	0	29	0	30	0	25	0	28	0	0	30	9	19	0	32	0.1	0.1
6	37755325	T	A	0	19	0	25	0	36	0	29	0	25	0	1	29	3	21	0	24	0.05	0.05
6	37755376	G	C	0	17	0	33	0	37	0	33	0	19	0	0	37	0	30	5	19	0.05	0.05
6	37755495	C	T	0	18	0	28	0	31	0	26	0	23	0	1	28	5	21	0	18	0.08	0.08
6	37755539	T	C	0	17	0	25	0	31	0	22	0	22	0	1	23	6	17	0	14	0.11	0.11
6	37755544	A	G	0	17	0	26	0	31	0	22	0	24	0	1	27	5	17	0	15	0.09	0.09
6	37755642	T	C	0	20	0	24	0	28	0	29	0	18	0	0	30	3	27	0	20	0.04	0.04
6	37755647	T	G	0	17	0	21	0	30	0	29	0	18	0	0	32	3	25	0	22	0.04	0.04
6	37755891	C	T	0	12	0	29	0	34	0	31	0	19	0	0	28	4	19	4	22	0.1	0.1
6	37756195	G	A	0	21	0	37	0	26	0	26	0	24	0	0	32	3	20	0	29	0.04	0.04
6	37756257	A	C	0	32	0	35	0	30	0	30	0	28	0	0	23	4	18	0	29	0.05	0.05
6	37756322	A	G	0	34	0	38	0	33	0	24	0	28	0	0	22	3	18	0	14	0.05	0.05
6	37756580	G	A	0	15	0	21	0	19	0	25	0	16	0	0	13	3	18	0	18	0.06	0.06
6	37756605	T	C	0	14	0	17	0	15	0	17	0	14	0	0	10	3	14	0	16	0.07	0.07
6	37756924	T	C	0	20	0	27	0	14	0	25	0	24	0	0	17	5	16	0	24	0.08	0.08
6	37757113	A	G	0	31	0	28	0	23	0	29	0	25	0	2	24	5	29	0	31	0.08	0.08
6	37757188	G	A	1	26	0	28	0	24	0	27	0	21	0.01	3	25	0	29	0	32	0.03	0.02
6	37757352	T	G	0	28	0	34	0	32	0	30	0	33	0	5	28	12	30	0	33	0.16	0.16
6	37757355	C	A	0	33	0	36	0	34	0	28	0	32	0	5	29	10	27	0	34	0.14	0.14
6	37757473	G	A	0	30	0	34	0	31	0	28	0	26	0	0	33	3	35	0	34	0.03	0.03
6	37757601	C	G	0	31	0	28	0	23	0	41	0	19	0	1	20	3	25	0	44	0.04	0.04
6	37757920	C	T	1	23	4	27	2	22	0	29	0	28	0.05	0	22	0	27	5	30	0.06	0.01
6	37758308	T	C	3	19	5	25	3	22	0	29	1	27	0.09	26	6	11	5	16	17	0.65	0.56
6	37758614	G	A	0	38	0	25	0	31	0	31	0	31	0	3	31	3	17	0	26	0.08	0.08
6	37758837	A	C	0	34	4	36	0	34	0	37	0	32	0.02	0	24	4	30	0	26	0.05	0.03
6	37759102	T	A	0	35	0	38	0	26	0	29	0	31	0	1	29	5	24	0	32	0.07	0.07
6	37759232	T	C	0	28	0	44	0	23	0	29	0	24	0	0	24	5	25	0	33	0.06	0.06
6	37759320	G	A	2	29	0	35	0	24	0	40	0	28	0.01	2	20	4	26	0	27	0.08	0.07
6	37759355	G	A	0	26	0	35	0	20	0	35	0	27	0	1	20	6	31	0	21	0.09	0.09
6	37759417	T	C	0	20	0	25	0	15	0	19	0	16	0	1	12	5	17	0	19	0.11	0.11
6	37759564	T	C	0	22	0	20	0	20	0	12	0	15	0	0	15	3	13	0	17	0.06	0.06
6	37759574	T	G	0	23	0	20	0	19	0	11	0	12	0	0	17	5	12	0	20	0.09	0.09
6	37759801	G	T	1	25	0	28	0	19	0	20	0	25	0.01	4	24	1	27	0	15	0.07	0.06
6	37759804	G	T	0	25	0	28	0	22	0	18	0	23	0	1	26	9	17	0	16	0.14	0.14
6	37760319	G	A	0	24	0	25	0	29	0	22	0	28	0	2	23	9	19	0	21	0.15	0.15
6	37760655	G	A	0	29	0	28	0	29	0	31	0	22	0	0	17	7	29	0	18	0.1	0.1
6	37761443	G	A	23	2	29	2	24	3	29	0	25	3	0.93	43	0	39	2	32	5	0.94	0.01
6	37762396	C	T	0	24	0	29	0	30	0	27	0	29	0	0	35	6	35	0	24	0.06	0.06
6	37762397	A	G	0	25	0	27	0	29	0	26	0	26	0	0	34	7	35	0	24	0.07	0.07
6	37762591	G	C	0	27	0	38	0	29	1	24	0	28	0.01	0	32	5	33	0	29	0.05	0.04
6	37763015	T	C	0	35	0	34	0	29	0	26	0	31	0	0	19	0	23	4	30	0.05	0.05
6	37763580	C	T	0	19	0	22	0	21	0	32	0	22	0	3	26	0	27	0	27	0.04	0.04
6	37763583	A	G	18	1	23	1	17	2	31	0	19	0	0.96	3	24	12	12	13	10	0.38	0.58
6	37764085	G	A	0	26	0	27	0	18	0	23	0	20	0	1	21	4	35	0	30	0.05	0.05
6	37764177	G	C	0	28	0	33	0	21	0	25	0	23	0	1	23	9	27	0	34	0.11	0.11
6	37764271	A	C	0	34	0	38	0	26	0	34	0	22	0	0	22	6	28	0	32	0.07	0.07
6	37764682	C	T	0	40	0	36	0	36	0	34	0	34	0	4	29	5	24	0	31	0.1	0.1
6	37764723	T	G	0	34	0	41	0	37	0	28	0	37	0	0	33	5	27	0	28	0.05	0.05
6	37764727	A	G	0	37	0	42	0	35	0	30	0	36	0	7	29	5	27	0	28	0.13	0.13
6	37764787	C	T	0	39	2	33	0	36	0	39	0	29	0.01	0	40	5	35	1	34	0.05	0.04
6	37764801	A	G	0	36	0	34	0	34	0	41	0	29	0	5	33	10	28	0	33	0.14	0.14
6	37765449	G	A	20	0	21	3	30	0	24	0	19	2	0.96	31	4	29	2	29	6	0.88	0.08
6	37765670	T	C	0	26	0	31	0	35	0	18	0	29	0	1	29	3	19	0	27	0.05	0.05
6	37765758	T	G	1	18	0	34	0	29	0	22	0	38	0.01	3	32	0	25	0	22	0.04	0.03
6	37765951	C	A	0	28	0	45	0	36	0	32	0	41	0	0	30	0	25	4	35	0.04	0.04
6	37766368	T	C	0	13	0	37	0	15	0	25	0	16	0	0	26	6	16	4	21	0.14	0.14
6	37766719	C	T	0	13	0	33	2	23	0	19	0	18	0.02	0	28	0	19	5	21	0.07	0.05
6	37766841	C	T	0	22	0	29	0	28	0	23	0	24	0	0	29	4	23	0	33	0.04	0.04
6	37766842	G	A	18	2	24	3	23	5	23	0	20	3	0.89	5	24	9	18	14	21	0.31	0.58
6	37766906	C	T	0	28	0	30	0	22	0	32	0	26	0	15	12	7	27	4	27	0.28	0.28
6	37767064	T	A	24	0	28	8	26	3	32	0	24	3	0.91	24	1	29	2	13	5	0.89	0.02
6	37767319	C	T	0	33	0	21	0	28	0	40	0	34	0	0	23	8	27	0	26	0.1	0.1
6	37767747	T	A	23	1	22	4	22	3	22	0	16	3	0.91	5	22	13	14	11	10	0.39	0.52
6	37767914	C	G	9	1	12	3	13	2	17	0	14	0	0.92	6	10	7	1	9	7	0.55	0.37
6	37768038	C	T	14	1	16	4	11	1	13	0	8	0	0.91	6	6	8	4	3	13	0.43	0.48
6	37768074	G	C	18	1	18	4	11	0	18	0	13	0	0.94	1	10	14	7	5	15	0.38	0.56
6	37768222	T	C	15	3	32	3	17	5	18	0	20	0	0.9	3	15	17	11	10	19	0.4	0.5
6	37768379	C	G	24	2	26	10	16	5	27	0	25	3	0.86	4	27	11	13	15	18	0.34	0.52
6	37768442	C	A	17	1	26	4	19	4	24	0	20	1	0.91	8	19	11	10	17	22	0.41	0.5
6	37768475	C	T	15	0	25	5	19	5	27	0	21	1	0.91	5	14	11	10	15	22	0.4	0.51
6	37768569	C	T	0	25	0	31	0	26	0	37	0	21	0	0	17	1	28	4	22	0.07	0.07
6	37768660	G	A	20	4	22	9	22	4	31	0	21	1	0.87	4	22	17	17	14	20	0.37	0.5
6	37768663	A	T	21	4	22	8	20	5	31	0	22	1	0.87	4	20	15	17	14	21	0.36	0.51
6	37768783	G	A	1	24	3	41	1	33	0	38	0	27	0.03	15	13	5	33	5	31	0.25	0.22
6	37768897	G	A	17	3	37	15	23	6	48	0	20	2	0.85	7	30	14	13	14	19	0.36	0.49
6	37768902	C	T	17	3	36	15	24	6	48	0	22	2	0.85	7	31	14	11	13	16	0.37	0.48
6	37769252	T	C	29	1	37	5	25	3	47	0	26	5	0.92	40	1	36	4	29	3	0.93	0.01
6	37769285	G	A	29	4	29	8	22	8	47	0	32	5	0.86	6	40	23	20	24	12	0.42	0.44
6	37769299	G	A	25	5	29	9	23	7	50	0	30	5	0.86	6	40	23	21	20	7	0.42	0.44
6	37769560	G	C	25	5	24	8	22	5	34	0	20	4	0.85	2	30	17	19	23	16	0.39	0.46
6	37769572	G	A	0	29	2	34	0	30	0	33	0	26	0.01	0	31	4	30	0	36	0.04	0.03
6	37769706	A	C	20	4	26	8	28	3	46	0	23	0	0.91	3	33	15	14	22	10	0.41	0.5
6	37769976	T	C	0	28	0	36	0	25	0	40	0	32	0	0	31	4	24	0	39	0.04	0.04
6	37770126	C	A	31	6	36	2	24	3	37	0	39	1	0.93	4	19	10	22	15	11	0.36	0.57
6	37770233	G	A	21	4	29	6	34	5	33	0	28	2	0.9	5	28	16	19	19	12	0.4	0.5
6	37770876	G	A	21	2	24	4	22	0	29	0	32	2	0.94	11	16	16	10	21	16	0.53	0.41
6	37771150	G	T	25	2	19	5	22	4	19	0	21	4	0.88	4	15	14	14	20	21	0.43	0.45
6	37771160	A	C	26	2	16	6	21	4	21	0	20	4	0.87	3	15	11	14	18	19	0.4	0.47
6	37771229	T	C	28	2	18	8	21	5	27	0	21	3	0.86	7	26	12	18	20	9	0.42	0.44
6	37771432	G	A	19	3	18	5	22	0	17	0	26	4	0.89	4	18	12	15	13	10	0.4	0.49
6	37772048	G	C	24	0	31	5	25	4	30	0	33	1	0.93	6	29	14	12	18	17	0.4	0.53
6	37772315	C	A	19	2	36	10	35	2	29	0	18	4	0.88	2	33	18	18	14	16	0.34	0.54
6	37772399	A	C	23	1	30	17	21	5	26	0	22	4	0.82	2	32	11	13	13	9	0.33	0.49
6	37772416	G	A	25	1	29	14	20	5	24	0	24	5	0.83	4	32	9	15	11	11	0.29	0.54
6	37772449	A	C	23	2	26	15	22	6	28	0	28	3	0.83	5	33	11	10	10	13	0.32	0.51
6	37772469	C	T	0	25	0	45	0	32	0	28	0	32	0	0	39	3	18	0	24	0.04	0.04
6	37772504	A	C	0	23	0	45	0	36	0	29	0	27	0	15	20	0	24	0	23	0.18	0.18
6	37772570	T	C	27	2	26	10	37	3	28	0	26	3	0.89	3	29	16	14	18	11	0.41	0.48
6	37772592	T	C	0	26	0	37	0	31	0	25	0	27	0	3	28	0	28	0	28	0.03	0.03
6	37772998	G	C	3	24	6	25	5	18	0	20	3	27	0.13	31	2	17	16	17	14	0.67	0.54
6	37773052	A	G	18	2	16	3	17	4	22	0	17	2	0.89	4	36	11	16	15	13	0.32	0.57
6	37773061	T	G	21	2	17	3	17	3	22	0	15	3	0.89	5	36	13	15	12	14	0.32	0.57
6	37773069	T	A	0	22	0	17	0	19	0	20	0	15	0	18	18	3	21	3	23	0.28	0.28
6	37773100	G	A	13	2	18	6	17	2	23	0	17	3	0.87	4	26	11	15	10	11	0.32	0.55
6	37773337	A	G	0	27	0	35	0	24	0	32	0	22	0	0	28	8	22	0	40	0.08	0.08
6	37773493	G	C	20	1	21	8	26	7	35	0	33	4	0.87	6	23	24	18	15	15	0.45	0.42
6	37773699	C	T	23	1	24	5	22	6	28	0	31	4	0.89	3	27	27	13	21	14	0.49	0.4
6	37773725	C	T	0	27	0	32	0	30	0	28	0	35	0	0	30	5	33	0	32	0.05	0.05
6	37774269	G	A	27	1	26	10	32	3	29	0	25	1	0.9	2	32	14	13	21	20	0.36	0.54
6	37774676	T	C	0	22	0	29	0	48	0	37	0	35	0	20	12	4	21	2	25	0.31	0.31
6	37774758	C	T	1	21	0	21	1	24	0	19	0	22	0.02	10	11	2	18	2	13	0.25	0.23
6	37774799	G	T	0	17	0	14	3	15	0	6	0	13	0.04	0	16	1	9	2	13	0.07	0.03
6	37775178	T	C	27	0	25	4	25	3	14	0	21	2	0.93	29	0	29	2	14	4	0.92	0.01
6	37775286	C	T	19	1	26	5	27	2	24	0	30	1	0.93	35	1	27	1	17	2	0.95	0.02
6	37775531	A	G	4	19	5	23	10	30	0	26	0	33	0.13	31	2	25	15	14	15	0.69	0.56
6	37775828	A	T	22	0	20	5	25	4	16	0	15	0	0.92	25	1	24	1	18	3	0.93	0.01
6	37777480	G	A	1	22	6	27	7	24	0	30	6	33	0.13	20	8	11	10	15	12	0.61	0.48
6	37777652	A	G	0	15	7	15	3	19	0	19	1	20	0.11	21	6	10	10	12	16	0.57	0.46
6	37777937	G	T	0	23	0	26	0	17	0	21	0	21	0	0	30	4	11	0	28	0.05	0.05
6	37777996	T	A	0	25	0	23	0	21	0	29	0	30	0	0	35	3	21	0	36	0.03	0.03
6	37778066	T	A	0	22	0	22	0	24	0	30	0	33	0	23	12	2	20	3	24	0.33	0.33
6	37778571	G	A	0	25	0	32	0	32	0	25	0	29	0	0	28	0	32	4	21	0.05	0.05
6	37778708	C	G	27	3	23	3	25	3	18	0	28	1	0.92	8	16	19	12	11	10	0.5	0.42
6	37778975	T	A	0	34	0	34	5	20	0	47	0	28	0.03	0	33	0	27	0	35	0	0.03
6	37779029	C	T	0	36	0	33	2	31	0	37	0	24	0.01	0	35	0	25	3	24	0.03	0.02
6	37779066	T	C	0	36	0	27	0	32	0	30	0	26	0	0	31	3	25	0	29	0.03	0.03
6	37779121	C	T	33	3	27	1	32	1	39	0	25	0	0.97	6	20	26	8	18	15	0.54	0.43
6	37779289	T	A	42	4	25	6	37	4	39	0	26	2	0.91	0	42	10	15	21	12	0.31	0.6
6	37779311	T	G	8	33	4	27	1	36	1	38	12	18	0.15	0	42	6	18	6	26	0.12	0.03
6	37779789	G	C	0	29	0	25	2	36	0	25	2	31	0.03	7	25	5	30	0	28	0.13	0.1
6	37779792	C	T	24	2	19	6	30	5	24	0	27	2	0.89	13	16	15	16	13	14	0.47	0.42
6	37780406	C	G	0	30	0	26	0	31	0	37	2	33	0.01	4	17	1	22	2	40	0.08	0.07
6	37780407	T	G	0	30	0	26	0	29	0	37	2	34	0.01	4	18	1	22	2	40	0.08	0.07
6	37780557	T	C	0	32	5	26	1	26	0	31	1	31	0.05	8	21	5	23	17	17	0.33	0.28
6	37780619	G	C	1	23	6	33	4	22	0	29	4	31	0.1	14	7	10	16	14	16	0.49	0.39
6	37780768	G	A	26	2	26	4	26	3	26	0	27	3	0.92	12	19	10	12	21	18	0.47	0.45
6	37781752	G	T	1	31	0	44	0	37	0	31	0	26	0.01	0	25	3	31	0	24	0.04	0.03
6	37782421	G	A	25	5	24	2	22	5	26	0	23	0	0.91	15	18	14	10	14	5	0.57	0.34
6	37782473	C	T	0	26	0	28	1	34	0	22	1	30	0.01	7	32	3	24	1	20	0.13	0.12
6	37782761	A	G	0	18	0	28	0	25	0	28	0	26	0	8	19	1	24	5	31	0.16	0.16
6	37782805	C	G	0	18	0	30	0	26	0	31	0	26	0	9	20	1	23	6	28	0.18	0.18
6	37782881	A	C	0	28	0	20	2	31	0	28	0	31	0.01	3	22	0	27	5	27	0.1	0.09
6	37783204	T	C	0	37	0	31	0	30	0	32	0	24	0	11	19	5	24	2	30	0.2	0.2
6	37783374	G	A	0	30	0	38	2	34	0	31	0	38	0.01	4	20	3	38	1	26	0.09	0.08
6	37783465	C	T	0	39	0	48	0	28	0	22	0	40	0	5	30	0	42	0	30	0.05	0.05
6	37783536	C	T	0	25	0	37	0	21	0	18	0	33	0	4	25	0	25	0	21	0.05	0.05
6	37783705	T	C	24	0	33	0	32	1	27	0	42	0	0.99	21	12	30	0	35	0	0.88	0.11
6	37784290	T	C	19	2	24	7	30	0	21	0	31	0	0.93	14	6	16	8	19	7	0.7	0.23
6	37784658	T	G	0	14	0	23	0	22	0	30	0	26	0	7	18	2	22	4	12	0.2	0.2
6	37784772	C	G	21	1	21	3	31	0	21	0	30	1	0.96	32	0	20	6	18	3	0.89	0.07
6	37784785	C	G	0	23	0	24	0	32	0	25	0	35	0	5	25	2	26	5	20	0.14	0.14
6	37785058	G	C	0	20	1	37	2	37	0	34	0	32	0.02	14	31	1	17	8	22	0.25	0.23
6	37785856	C	T	0	29	0	38	0	26	0	31	0	21	0	0	20	4	27	0	24	0.05	0.05
6	37785900	T	C	0	29	0	29	0	21	0	31	0	21	0	0	22	0	31	3	18	0.04	0.04
6	37786050	T	C	0	19	0	29	1	26	0	33	0	27	0.01	4	27	0	18	5	31	0.11	0.1
6	37786343	T	C	0	17	0	26	0	31	0	28	0	25	0	3	21	0	30	0	18	0.04	0.04
6	37787723	T	C	0	27	0	40	1	24	0	55	1	36	0.01	7	26	0	23	1	27	0.1	0.09
6	37787775	C	G	0	38	0	47	1	28	0	50	0	40	0	6	24	5	29	0	25	0.12	0.12
6	37787812	A	G	3	29	12	24	2	24	0	47	4	28	0.12	21	9	12	18	6	16	0.48	0.36
6	37787829	G	C	0	30	0	36	1	22	0	40	0	27	0.01	6	24	0	32	1	22	0.08	0.07
6	37788000	C	T	0	25	0	38	0	31	0	34	0	40	0	12	29	5	28	2	25	0.19	0.19
6	37788209	G	A	0	25	0	31	1	33	0	26	0	27	0.01	0	22	0	37	4	24	0.05	0.04
6	37788262	T	C	0	26	1	28	0	31	0	28	1	26	0.01	0	32	4	24	3	19	0.09	0.08
6	37788409	G	A	0	35	0	19	0	34	0	26	0	36	0	0	33	0	25	4	20	0.05	0.05
6	37788458	A	C	0	32	0	21	0	29	0	28	0	32	0	2	33	0	26	6	13	0.1	0.1
6	37788526	A	G	0	24	0	20	1	24	0	25	2	26	0.02	11	30	4	20	5	10	0.25	0.23
6	37788682	A	G	0	20	0	26	1	20	0	29	0	23	0.01	1	25	0	20	3	20	0.06	0.05
6	37788790	C	A	1	22	0	22	1	22	0	29	0	20	0.02	15	15	0	20	0	20	0.21	0.19
6	37788940	T	C	0	13	0	23	0	27	0	21	0	20	0	9	14	1	16	4	16	0.23	0.23
6	37789636	G	A	0	25	0	23	0	31	0	33	0	26	0	6	18	8	27	7	21	0.24	0.24
6	37790021	C	T	0	19	2	29	1	40	5	20	0	25	0.06	0	25	0	26	5	29	0.06	0
6	37790171	G	C	17	0	25	0	17	1	25	0	26	0	0.99	10	11	27	0	38	0	0.87	0.12
6	37790317	G	A	0	18	0	18	2	29	0	28	2	28	0.03	2	26	5	26	1	26	0.09	0.06
6	37790479	A	C	0	23	0	29	0	31	0	31	1	30	0.01	8	21	1	29	0	28	0.1	0.09
6	37790483	C	T	0	24	0	29	0	29	0	27	1	34	0.01	9	19	1	29	5	25	0.17	0.16
6	37790751	G	A	0	32	5	42	0	36	0	24	0	35	0.03	0	26	0	36	0	24	0	0.03
6	37790899	A	C	0	27	0	35	3	29	0	37	0	21	0.02	4	31	0	41	10	27	0.12	0.1
6	37790928	A	C	0	28	0	30	3	33	0	30	0	18	0.02	3	26	0	33	9	28	0.12	0.1
6	37790943	G	T	0	26	0	26	3	30	0	28	0	20	0.02	3	27	0	29	10	27	0.14	0.12
6	37791143	A	G	3	25	10	24	5	19	0	27	0	27	0.13	21	14	16	20	12	15	0.5	0.37
6	37791218	A	G	1	21	2	41	0	33	0	25	0	27	0.02	0	30	7	23	3	22	0.12	0.1
6	37791289	C	A	14	2	33	5	33	0	31	0	25	0	0.95	31	0	25	3	36	0	0.97	0.02
6	37791451	G	C	1	30	0	34	0	34	0	29	0	30	0.01	0	33	4	27	5	27	0.09	0.08
6	37791455	A	C	0	34	0	34	2	32	0	29	0	29	0.01	4	29	0	31	3	31	0.07	0.06
6	37791469	T	C	0	33	0	33	2	25	0	30	0	26	0.01	5	30	0	29	1	33	0.06	0.05
6	37792465	T	C	2	23	3	16	0	29	0	25	1	19	0.05	7	14	9	18	10	23	0.32	0.27
6	37792626	T	C	0	29	0	22	3	22	0	37	0	26	0.02	0	24	0	24	5	25	0.06	0.04
6	37792778	A	G	0	23	0	23	0	22	0	31	0	23	0	2	12	4	20	4	28	0.14	0.14
6	37792858	T	C	0	28	0	32	4	27	0	32	0	20	0.03	1	16	0	23	5	32	0.08	0.05
6	37792949	A	G	0	28	0	20	1	28	1	30	0	20	0.02	1	22	0	23	6	27	0.09	0.07
6	37793072	A	G	0	32	0	25	3	29	0	31	0	28	0.02	1	21	0	25	0	16	0.02	0
6	37793241	G	A	4	36	0	30	4	23	0	30	2	22	0.07	25	9	10	10	14	18	0.57	0.5
6	37793741	C	T	0	29	0	38	0	22	0	30	0	29	0	3	23	0	35	0	25	0.03	0.03
6	37793863	G	A	0	23	0	37	0	29	0	31	0	32	0	5	23	5	20	4	28	0.16	0.16
6	37793924	C	T	0	26	0	34	1	23	0	29	0	28	0.01	0	32	0	26	4	26	0.05	0.04
6	37793974	A	C	1	26	0	33	0	21	0	29	0	29	0.01	0	32	3	28	0	27	0.03	0.02
6	37794089	G	A	0	26	0	42	2	26	0	28	0	30	0.01	2	32	0	29	5	34	0.07	0.06
6	37794256	T	G	0	19	0	33	1	26	0	23	0	29	0.01	2	30	0	18	5	27	0.09	0.08
6	37794650	T	A	0	19	0	36	2	27	0	26	0	27	0.01	1	19	0	17	7	31	0.11	0.1
6	37794731	T	G	0	21	0	33	2	19	0	24	0	31	0.02	0	19	0	25	4	30	0.05	0.03
6	37794983	C	T	0	24	0	21	0	28	0	28	0	31	0	4	20	0	30	0	31	0.05	0.05
6	37795210	G	A	21	0	29	0	33	2	21	0	23	1	0.98	6	22	19	9	23	9	0.55	0.43
6	37795330	G	A	27	3	28	1	25	0	31	0	35	2	0.96	21	10	23	5	24	9	0.74	0.22
6	37795395	T	C	0	33	0	36	0	24	0	31	0	32	0	0	30	0	31	6	30	0.06	0.06
6	37795539	T	C	0	27	0	26	2	31	0	34	0	24	0.01	0	29	0	30	5	28	0.05	0.04
6	37795571	G	T	0	25	0	28	0	28	0	32	0	28	0	6	20	3	26	0	28	0.11	0.11
6	37795587	G	T	0	22	0	26	0	23	0	30	0	30	0	4	22	4	24	2	32	0.11	0.11
6	37795666	C	T	0	28	0	37	1	22	0	26	0	32	0.01	2	22	0	29	7	34	0.1	0.09
6	37795803	T	C	25	2	35	3	28	1	34	0	24	1	0.95	32	0	18	3	20	8	0.86	0.09
6	37795812	T	A	0	26	0	34	2	28	0	29	0	28	0.01	3	33	0	23	5	22	0.09	0.08
6	37796015	T	C	0	20	0	29	0	28	0	27	0	22	0	0	23	3	26	0	31	0.04	0.04
6	37796250	T	C	0	22	0	29	0	23	0	31	0	22	0	4	25	0	29	0	34	0.04	0.04
6	37796533	T	C	0	34	0	26	2	28	0	24	1	26	0.02	11	21	5	27	4	31	0.2	0.18
6	37796719	G	A	0	31	0	39	0	28	0	24	0	19	0	3	36	0	31	1	30	0.04	0.04
6	37796877	G	T	31	0	38	0	30	1	34	0	31	0	0.99	19	12	23	0	33	0	0.86	0.13
6	37797397	C	G	0	31	0	27	1	25	0	31	0	26	0.01	3	27	0	31	6	25	0.1	0.09
6	37797564	T	G	0	20	0	29	1	23	0	22	0	29	0.01	6	15	0	18	4	19	0.16	0.15
6	37797611	T	C	0	17	0	25	1	17	0	19	0	28	0.01	4	15	0	21	3	11	0.13	0.12
6	37797732	T	C	0	29	0	27	0	17	0	19	1	20	0.01	8	25	2	20	1	27	0.13	0.12
6	37798239	G	A	21	1	23	2	29	0	26	0	33	1	0.97	25	0	23	2	32	6	0.91	0.06
6	37798368	T	C	0	19	0	32	0	22	0	24	0	24	0	8	17	2	19	6	22	0.22	0.22
6	37799140	G	A	0	31	0	30	1	27	0	36	0	26	0.01	3	22	0	28	7	23	0.12	0.11
6	37799222	C	T	0	31	0	31	0	24	0	36	0	30	0	0	27	4	24	0	40	0.04	0.04
6	37799372	A	T	0	28	3	27	0	40	0	24	0	38	0.02	0	29	4	29	0	26	0.05	0.03
6	37799376	C	T	0	30	0	30	1	38	0	28	0	36	0.01	3	27	0	33	4	23	0.08	0.07
6	37799465	C	T	0	27	0	34	1	31	0	32	0	35	0.01	5	31	0	30	4	20	0.1	0.09
6	37799653	G	A	4	24	8	33	0	27	0	27	0	23	0.08	0	37	0	25	1	23	0.01	0.07
6	37799781	C	T	0	20	0	49	0	36	0	20	0	33	0	6	24	0	27	3	23	0.11	0.11
6	37799836	C	A	0	29	0	48	0	39	0	20	0	35	0	3	23	0	22	0	31	0.04	0.04
6	37799908	A	T	0	31	0	41	0	37	0	28	0	26	0	3	32	0	28	6	26	0.09	0.09
6	37800002	C	T	1	17	0	30	0	38	0	35	0	20	0.01	2	28	0	28	3	27	0.06	0.05
6	37800072	T	C	0	14	0	37	0	33	0	28	0	17	0	7	24	4	19	2	22	0.17	0.17
6	37800101	C	T	0	19	0	33	0	34	0	29	0	21	0	0	31	0	24	5	22	0.06	0.06
6	37800503	A	T	1	16	0	29	0	25	0	15	0	19	0.01	0	28	4	22	2	20	0.08	0.07
6	37800525	G	A	0	15	0	34	0	28	0	20	0	25	0	10	20	5	25	4	23	0.22	0.22
6	37800574	G	A	0	19	0	33	0	36	0	18	0	28	0	5	26	0	30	4	21	0.1	0.1
6	37800593	T	C	0	21	0	33	0	31	0	19	0	30	0	6	26	0	28	4	19	0.12	0.12
6	37800615	G	T	21	1	24	6	34	1	23	0	30	3	0.92	9	19	10	17	14	12	0.41	0.51
6	37800819	T	C	0	23	0	34	1	20	0	24	0	13	0.01	3	22	0	28	3	20	0.08	0.07
6	37800972	C	T	24	5	24	4	20	3	27	0	23	2	0.89	10	18	12	15	14	9	0.46	0.43
6	37800999	A	C	0	27	0	32	3	14	0	24	2	15	0.04	12	8	5	17	4	19	0.32	0.28
6	37801008	G	T	0	32	0	32	3	16	0	26	0	17	0.02	1	20	0	25	3	23	0.06	0.04
6	37801455	G	A	0	24	1	32	1	28	0	31	0	28	0.01	6	21	0	21	0	19	0.09	0.08
6	37801457	A	G	0	21	0	28	2	23	0	28	0	26	0.02	6	19	1	22	1	18	0.12	0.1
6	37801504	A	G	0	20	0	27	2	22	0	29	0	26	0.02	4	15	0	20	3	22	0.11	0.09
6	37801666	T	G	25	3	35	7	38	0	26	0	25	1	0.93	17	7	17	6	19	10	0.7	0.23
6	37801906	C	A	0	32	0	38	3	27	0	32	0	32	0.02	1	25	0	23	1	24	0.03	0.01
6	37802044	C	T	0	32	0	34	1	31	0	30	3	31	0.02	8	20	6	25	4	22	0.21	0.19
6	37802307	A	G	0	25	0	34	0	24	0	27	0	31	0	0	22	4	27	0	28	0.05	0.05
6	37802543	G	A	0	10	0	22	2	17	0	16	0	20	0.02	1	20	0	17	4	15	0.09	0.07
6	37802706	T	G	3	12	7	14	1	9	0	13	0	11	0.16	7	3	8	8	9	9	0.55	0.39
6	37802922	A	G	0	16	0	19	2	14	0	15	0	19	0.02	0	16	1	22	3	26	0.06	0.04
6	37803147	A	G	0	28	0	27	4	20	0	35	0	26	0.03	0	38	0	27	3	28	0.03	0
6	37803320	G	A	1	15	5	28	1	25	0	36	0	22	0.05	22	8	13	20	10	22	0.47	0.42
6	37803496	C	T	0	25	0	24	0	34	0	27	0	29	0	12	19	4	27	4	27	0.22	0.22
6	37803532	G	C	3	18	3	22	1	32	0	29	7	18	0.11	21	5	15	15	13	17	0.57	0.46
6	37803615	G	A	0	14	0	21	0	19	0	27	0	23	0	7	17	5	11	2	19	0.23	0.23
6	37804417	C	T	0	26	2	29	1	31	0	20	2	34	0.03	15	4	8	22	4	27	0.34	0.31
6	37804580	G	A	0	31	1	29	0	34	0	28	1	26	0.01	36	8	6	16	8	27	0.5	0.49
6	37804887	T	C	6	22	3	33	0	29	0	35	0	23	0.06	10	24	11	17	21	16	0.42	0.36
6	37804888	G	A	0	30	0	34	0	29	0	35	0	25	0	8	27	5	23	2	34	0.15	0.15
6	37805090	C	T	0	32	0	30	1	15	0	32	0	34	0.01	4	22	6	23	0	30	0.12	0.11
6	37805349	T	G	0	27	0	17	0	29	0	34	0	26	0	3	26	0	29	0	29	0.03	0.03
6	37805369	A	G	1	25	1	18	0	33	0	32	0	28	0.01	18	15	7	23	6	21	0.34	0.33
6	37805593	T	G	0	19	0	29	1	26	0	22	0	21	0.01	5	12	3	21	0	16	0.14	0.13
6	37805671	G	T	0	18	0	30	0	26	3	16	0	21	0.03	1	18	0	32	0	15	0.02	0.01
6	37806022	G	A	0	29	1	18	2	20	0	30	2	23	0.04	18	4	10	17	2	23	0.41	0.37
6	37806755	G	A	0	20	0	31	0	25	0	26	0	27	0	0	23	0	29	5	25	0.06	0.06
6	37807026	G	A	0	18	1	37	1	28	0	30	0	23	0.01	0	21	0	26	6	22	0.08	0.07
6	37807246	C	T	0	29	0	35	0	31	0	30	0	27	0	10	23	0	26	6	20	0.19	0.19
6	37807292	G	A	1	24	1	34	0	26	0	28	0	28	0.01	15	7	1	21	4	19	0.3	0.29
6	37807401	C	T	2	31	0	35	0	19	0	26	0	33	0.01	22	3	11	13	7	35	0.44	0.43
6	37807782	A	T	1	25	4	27	0	25	0	39	0	29	0.03	20	13	7	22	4	26	0.34	0.31
6	37807887	G	A	0	25	0	20	0	30	0	36	1	32	0.01	4	25	1	32	1	34	0.06	0.05
6	37808194	G	A	7	26	6	26	4	29	0	34	3	30	0.12	23	5	27	22	23	11	0.66	0.54
6	37808609	C	T	0	28	0	30	0	25	0	38	0	21	0	12	19	0	26	1	28	0.15	0.15
6	37808738	A	T	0	30	0	35	0	26	0	30	0	32	0	4	23	0	32	1	21	0.06	0.06
6	37808864	A	G	0	35	0	33	0	31	0	36	3	27	0.02	1	32	1	32	7	16	0.1	0.08
6	37809100	C	T	0	27	0	24	0	39	0	30	0	23	0	3	30	0	23	0	28	0.04	0.04
6	37809221	C	T	26	1	33	3	25	4	24	0	23	0	0.94	0	24	19	12	13	12	0.4	0.54
6	37809306	T	A	1	28	1	38	0	27	0	20	0	21	0.01	11	12	0	23	0	25	0.15	0.14
6	37809439	G	T	1	27	1	36	0	31	0	24	0	20	0.01	0	29	7	24	2	27	0.1	0.09
6	37809534	G	A	0	25	4	40	0	28	0	26	0	33	0.03	10	9	1	21	0	25	0.17	0.14
6	37809556	T	G	1	26	3	37	0	29	0	28	0	34	0.03	10	10	1	21	0	26	0.16	0.13
6	37809593	A	G	1	28	4	32	0	24	0	26	0	33	0.03	10	14	1	33	0	29	0.13	0.1
6	37809655	G	T	36	0	27	0	29	0	25	0	21	0	1	19	4	32	0	30	0	0.95	0.05
6	37809796	C	T	0	32	4	38	0	24	0	29	0	34	0.02	17	15	5	26	0	25	0.25	0.23
6	37809971	A	G	0	16	5	15	0	21	0	16	0	12	0.06	8	6	3	17	0	17	0.22	0.16
6	37810092	C	T	32	0	32	1	30	1	28	0	32	0	0.99	27	2	31	0	25	0	0.98	0.01
6	37810093	T	G	33	0	33	0	31	1	28	0	29	0	0.99	25	2	32	0	26	0	0.98	0.01
6	37810417	T	C	0	25	1	30	0	40	0	21	0	37	0.01	8	27	2	34	0	38	0.09	0.08
6	37810655	T	C	0	26	0	25	0	34	0	23	0	35	0	6	18	2	22	0	32	0.1	0.1
6	37810778	A	C	0	30	1	26	0	39	0	29	0	37	0.01	19	11	3	29	0	20	0.27	0.26
6	37810968	C	A	1	29	0	31	0	31	0	21	0	32	0.01	3	17	0	31	2	28	0.06	0.05
6	37811311	G	A	0	30	3	31	0	30	0	40	0	33	0.02	12	5	2	24	0	36	0.18	0.16
6	37811464	T	C	0	30	1	26	1	27	0	27	0	36	0.01	7	12	1	21	8	20	0.23	0.22
6	37811573	G	A	0	26	0	25	0	29	0	33	0	42	0	5	14	3	26	5	33	0.15	0.15
6	37811713	C	T	0	29	5	30	0	33	0	35	0	30	0.03	8	16	1	19	0	24	0.13	0.1
6	37811999	T	C	35	0	37	0	24	2	41	0	19	2	0.98	18	1	21	2	25	6	0.88	0.1
6	37812070	C	A	0	28	0	38	2	18	0	34	1	22	0.02	2	27	3	28	4	17	0.11	0.09
6	37812091	T	C	0	22	0	33	0	18	0	32	0	24	0	0	35	4	27	0	29	0.04	0.04
6	37812164	C	A	0	24	0	35	0	22	1	29	0	28	0.01	13	17	5	31	5	23	0.24	0.23
6	37812165	C	T	0	26	0	35	0	23	0	28	0	30	0	13	18	5	31	5	24	0.24	0.24
6	37812331	A	T	0	32	0	34	0	35	0	37	0	29	0	5	23	0	28	0	32	0.06	0.06
6	37812413	T	G	35	0	35	0	24	0	27	0	31	0	1	27	3	36	0	35	0	0.97	0.03
6	37812494	A	G	31	0	37	0	31	1	26	0	40	0	0.99	28	5	43	0	43	0	0.96	0.03
6	37812688	C	T	0	37	0	38	2	35	0	20	0	24	0.01	4	23	0	26	0	41	0.04	0.03
6	37812803	C	T	1	33	2	24	0	43	0	23	0	26	0.02	13	9	3	21	0	29	0.21	0.19
6	37813133	A	C	23	0	24	1	30	1	26	0	21	2	0.97	6	15	20	1	20	3	0.71	0.26
6	37814121	T	C	0	23	0	24	0	24	0	26	0	29	0	0	36	4	38	0	23	0.04	0.04
6	37814355	C	G	23	2	30	2	31	1	24	0	29	0	0.96	24	8	35	2	23	6	0.84	0.12
6	37814517	C	G	0	30	3	43	0	25	0	40	5	23	0.05	19	4	10	29	9	16	0.44	0.39
6	37814553	C	T	0	31	0	38	0	25	0	42	0	22	0	15	10	4	30	0	25	0.23	0.23
6	37814578	A	T	31	0	37	0	27	0	41	0	18	3	0.98	27	1	34	2	22	7	0.89	0.09
6	37815534	T	C	0	24	0	23	0	21	0	30	2	22	0.02	1	25	2	30	3	15	0.08	0.06
6	37815704	A	G	0	21	1	21	1	32	0	25	0	16	0.02	29	7	6	21	5	22	0.44	0.42
6	37816145	C	T	28	0	43	2	30	1	29	0	21	0	0.98	25	10	33	4	28	3	0.83	0.15
6	37816408	A	G	0	28	2	32	2	27	0	20	3	26	0.05	24	6	5	33	4	27	0.33	0.28
6	37816650	C	T	2	23	1	30	5	25	0	32	1	35	0.06	21	7	6	35	8	19	0.36	0.3
6	37816651	G	C	0	23	1	27	1	29	0	31	0	35	0.01	6	22	3	37	5	24	0.14	0.13
6	37817181	C	T	0	32	2	25	0	27	0	27	0	33	0.01	3	18	1	28	0	29	0.05	0.04
6	37817199	G	A	0	32	0	30	0	29	0	29	0	34	0	8	12	0	31	0	28	0.1	0.1
6	37817207	G	A	0	30	0	31	0	31	0	29	0	34	0	3	18	0	33	0	31	0.04	0.04
6	37817671	T	C	25	0	33	2	22	1	28	0	31	0	0.98	18	11	26	7	28	1	0.79	0.19
6	37818040	T	C	37	0	41	0	31	0	28	0	29	1	0.99	29	3	26	5	23	0	0.91	0.08
6	37818221	T	C	2	30	0	31	0	28	0	21	0	30	0.01	0	34	0	36	3	26	0.03	0.02
6	37818348	G	C	30	0	29	1	30	1	22	0	27	1	0.98	11	17	12	6	26	5	0.64	0.34
6	37818492	C	T	0	33	0	27	0	31	0	22	0	31	0	5	17	0	15	0	19	0.09	0.09
6	37818514	C	T	0	31	0	27	0	30	0	21	0	30	0	0	28	0	19	3	21	0.04	0.04
6	37818680	A	G	0	25	0	29	0	26	0	22	0	23	0	11	13	1	22	0	25	0.17	0.17
6	37818700	G	A	0	26	0	29	0	27	0	24	0	25	0	9	16	1	22	0	23	0.14	0.14
6	37818973	T	C	0	28	0	29	0	22	0	23	0	32	0	0	40	3	26	0	28	0.03	0.03
6	37819437	A	G	26	3	31	1	31	2	20	0	25	0	0.96	20	8	29	4	28	4	0.83	0.13
6	37819441	C	T	0	26	0	31	0	34	0	16	0	27	0	9	18	0	32	0	36	0.09	0.09
6	37821179	G	T	22	0	31	3	28	2	26	0	16	2	0.95	6	25	24	5	20	4	0.6	0.35
6	37821320	C	G	26	0	34	2	20	3	34	0	30	2	0.95	6	25	15	3	30	5	0.61	0.34
6	37821410	C	G	1	27	4	25	0	28	11	10	2	27	0.13	0	33	0	27	4	30	0.04	0.09
6	37821479	A	T	28	0	24	0	32	1	27	0	28	2	0.98	6	25	21	3	25	5	0.61	0.37
6	37821594	T	C	0	30	2	28	0	29	0	37	0	24	0.01	3	33	2	26	0	47	0.05	0.04
6	37823054	C	T	0	18	1	25	0	22	0	26	0	25	0.01	6	27	1	22	4	31	0.12	0.11
6	37823162	G	C	19	2	23	4	18	3	31	0	23	0	0.93	0	27	19	12	15	7	0.43	0.5
6	37824827	G	A	0	26	1	31	2	27	0	28	0	20	0.02	10	18	6	33	6	25	0.22	0.2
6	37825023	C	T	0	28	0	44	1	27	0	25	2	21	0.02	2	35	2	24	4	33	0.08	0.06
6	37825086	G	T	24	0	31	0	26	6	24	0	22	0	0.95	0	39	21	15	15	14	0.35	0.6
6	37825477	T	C	28	3	26	1	26	9	36	0	26	0	0.92	0	31	18	13	18	14	0.38	0.54
6	37825724	A	G	1	20	0	31	0	29	0	24	0	21	0.01	0	22	3	26	0	21	0.04	0.03
6	37825732	T	C	0	22	0	28	0	32	0	26	0	22	0	18	13	1	27	0	24	0.23	0.23
6	37825814	G	C	0	14	0	26	0	29	0	19	0	23	0	6	28	3	26	0	16	0.11	0.11
6	37826158	G	A	17	0	24	4	22	2	28	0	23	0	0.95	0	22	13	10	11	6	0.39	0.56
6	37826246	G	T	0	21	0	22	0	24	0	24	0	21	0	4	13	1	25	0	23	0.08	0.08
6	37826262	C	T	0	21	0	19	0	19	0	28	0	21	0	4	11	1	29	0	23	0.07	0.07
6	37826369	C	A	0	21	2	16	0	17	0	23	5	19	0.07	0	28	0	20	3	18	0.04	0.03
6	37826506	G	A	14	0	28	1	11	2	23	1	27	0	0.96	0	21	9	8	13	9	0.37	0.59
6	37826568	G	C	0	12	0	32	0	16	0	25	0	31	0	10	18	1	17	0	17	0.17	0.17
6	37826629	C	A	0	23	0	30	0	20	0	21	0	28	0	10	24	2	15	0	25	0.16	0.16
6	37827288	G	T	5	29	0	33	0	36	0	36	0	28	0.03	0	27	0	33	1	31	0.01	0.02
6	37827395	C	A	32	0	30	0	28	0	32	0	26	0	1	23	0	38	0	21	6	0.93	0.07
6	37827513	C	T	0	38	0	30	0	36	0	24	0	25	0	0	22	0	26	4	31	0.05	0.05
6	37827529	G	A	34	4	27	1	27	3	26	0	24	0	0.95	0	22	12	7	17	16	0.39	0.56
6	37827562	T	C	0	33	0	30	0	39	0	27	0	27	0	8	12	1	21	0	28	0.13	0.13
6	37827977	T	C	0	33	0	43	0	27	0	26	0	23	0	15	9	0	31	0	32	0.17	0.17
6	37828681	C	T	0	24	0	30	5	27	0	27	0	25	0.04	0	29	0	33	0	25	0	0.04
6	37828731	C	G	0	24	0	25	0	27	1	27	0	24	0.01	10	16	0	29	0	27	0.12	0.11
6	37828812	C	T	16	3	22	4	32	4	26	0	30	1	0.91	0	31	14	12	19	12	0.38	0.53
6	37829131	T	C	0	24	0	37	0	26	0	41	0	21	0	15	14	1	35	0	30	0.17	0.17
6	37829317	T	A	0	29	0	28	0	34	0	35	0	25	0	12	23	1	33	0	21	0.14	0.14
6	37829363	G	C	0	21	0	28	0	34	0	36	0	22	0	0	30	4	30	0	21	0.05	0.05
6	37830390	G	A	23	2	22	3	23	4	31	0	32	1	0.93	0	31	10	15	8	12	0.24	0.69
6	37830457	G	A	0	24	0	30	0	22	0	31	0	22	0	6	22	1	27	0	31	0.08	0.08
6	37830491	T	A	1	21	0	25	0	22	0	33	0	19	0.01	7	20	2	32	0	37	0.09	0.08
6	37830626	C	T	0	25	0	31	3	24	0	31	0	31	0.02	0	30	0	32	0	34	0	0.02
6	37830813	A	T	0	27	0	40	0	28	0	32	0	31	0	13	19	2	28	0	36	0.15	0.15
6	37830884	C	T	0	34	0	42	0	33	0	26	0	28	0	4	34	0	25	0	25	0.05	0.05
6	37831223	A	G	2	28	0	36	0	25	0	27	0	36	0.01	8	25	1	24	0	23	0.11	0.1
6	37831237	T	A	28	1	36	0	22	0	30	0	38	0	0.99	17	15	25	1	26	0	0.81	0.18
6	37831245	T	C	0	27	0	34	0	23	0	29	3	37	0.02	2	32	1	23	5	19	0.1	0.08
6	37831382	C	T	0	31	0	29	0	21	0	24	0	26	0	11	9	0	31	0	34	0.13	0.13
6	37831595	C	G	0	29	0	40	0	33	0	38	0	40	0	12	24	1	40	0	32	0.12	0.12
6	37831668	A	C	0	27	0	39	0	28	0	33	0	37	0	13	15	1	37	0	29	0.15	0.15
6	37832039	T	G	0	32	0	27	0	35	0	33	0	29	0	3	27	0	27	0	31	0.03	0.03
6	37832354	C	A	0	34	0	35	0	41	0	37	0	32	0	10	12	0	33	0	25	0.13	0.13
6	37832828	C	A	0	28	0	31	0	30	0	26	0	29	0	12	11	5	36	0	19	0.2	0.2
6	37832989	C	T	0	35	0	34	0	28	0	32	0	26	0	8	16	1	28	0	28	0.11	0.11
6	37833362	G	A	0	23	0	26	3	49	0	30	0	35	0.02	0	25	0	26	7	28	0.08	0.06
6	37833709	C	T	0	36	0	30	0	50	0	43	0	40	0	4	26	0	29	0	42	0.04	0.04
6	37833893	T	C	0	24	0	35	0	42	0	47	0	35	0	18	10	2	25	0	34	0.22	0.22
6	37833981	T	C	0	26	0	28	0	44	0	45	0	43	0	19	13	1	19	0	31	0.24	0.24
6	37834158	C	T	0	35	0	46	2	35	0	37	0	26	0.01	3	25	7	29	4	32	0.14	0.13
6	37834444	C	T	27	2	38	1	44	1	26	0	26	0	0.98	20	16	23	5	21	8	0.69	0.29
6	37835709	A	G	28	1	27	1	23	0	35	0	30	0	0.99	12	9	20	2	21	4	0.78	0.21
6	37836157	T	C	0	32	0	32	0	26	0	28	0	33	0	9	21	0	23	0	33	0.1	0.1
6	37836342	T	C	0	31	0	34	0	30	0	32	0	28	0	5	11	1	31	0	27	0.08	0.08
6	37836384	T	C	0	35	0	32	0	26	0	31	0	31	0	7	11	2	32	0	32	0.11	0.11
6	37836385	G	A	0	37	0	29	0	26	0	32	0	29	0	7	12	2	31	0	33	0.11	0.11
6	37836496	A	G	0	29	1	36	0	24	0	37	0	21	0.01	6	16	1	29	0	36	0.08	0.07
6	37836651	C	T	2	25	0	42	0	28	0	36	0	38	0.01	5	21	0	35	0	31	0.05	0.04
6	37836661	C	T	0	27	3	40	0	29	1	35	0	33	0.02	3	23	3	30	0	28	0.07	0.05
6	37837276	G	C	0	15	2	25	0	13	0	17	1	15	0.03	8	11	5	20	0	18	0.21	0.18
6	37839199	A	C	0	30	3	38	0	27	0	33	0	25	0.02	12	8	2	30	0	40	0.15	0.13
6	37839340	T	C	0	24	3	31	0	26	0	26	0	28	0.02	15	19	6	20	0	30	0.23	0.21
6	37840047	C	T	0	35	0	38	1	28	0	35	0	25	0.01	4	27	0	29	0	45	0.04	0.03
6	37840202	C	G	34	0	35	0	21	0	22	0	16	0	1	22	2	38	1	27	3	0.94	0.06
6	37841326	A	C	0	29	0	45	1	26	0	32	1	44	0.01	3	27	3	30	3	31	0.09	0.08
6	37841569	A	G	0	21	5	33	0	27	0	22	0	41	0.03	12	19	3	29	0	33	0.16	0.13
6	37841689	T	C	23	1	31	0	23	2	21	0	41	0	0.98	21	8	29	4	21	5	0.81	0.17
6	37841977	A	T	0	29	0	28	1	24	0	25	0	33	0.01	11	12	5	26	1	30	0.2	0.19
6	37842592	T	C	27	3	29	4	27	2	26	0	33	2	0.93	0	27	17	13	22	10	0.44	0.49
6	37843066	A	G	2	17	0	32	0	31	0	21	0	21	0.02	0	26	7	32	0	27	0.08	0.06
6	37843576	T	C	0	32	0	28	0	36	0	29	0	26	0	5	29	0	29	0	32	0.05	0.05
6	37843684	C	T	1	29	1	31	0	33	1	26	0	37	0.02	7	17	5	30	0	25	0.14	0.12
6	37843823	C	T	0	23	2	35	0	27	0	28	0	30	0.01	11	26	3	31	0	39	0.13	0.12
6	37844226	G	T	0	29	0	27	0	38	0	26	0	24	0	0	25	6	30	0	39	0.06	0.06
6	37845011	T	A	24	0	25	0	26	0	26	0	24	0	1	19	0	31	0	35	0	1	0
6	37845227	T	C	1	27	3	27	0	20	0	34	0	34	0.03	9	15	3	31	0	26	0.14	0.11
6	37845746	G	A	0	28	3	35	1	30	0	27	0	18	0.03	0	28	0	24	0	33	0	0.03
6	37846337	T	C	5	25	0	36	2	31	2	29	10	19	0.12	0	29	0	24	1	38	0.01	0.11
6	37846776	T	G	0	26	0	31	0	31	0	33	0	23	0	10	18	4	24	0	27	0.17	0.17
6	37846992	C	T	0	27	0	30	0	34	0	39	0	22	0	3	27	0	26	0	38	0.03	0.03
6	37847038	C	T	0	37	0	35	1	33	0	41	2	26	0.02	2	25	3	23	5	33	0.11	0.09
6	37847690	A	G	1	18	2	30	3	23	0	38	2	23	0.06	29	14	3	28	4	28	0.34	0.28
6	37848062	C	T	27	0	35	1	23	3	27	0	27	0	0.97	17	14	30	2	22	6	0.76	0.21
6	37848416	G	C	0	31	0	28	0	29	0	30	0	27	0	14	20	3	39	0	35	0.15	0.15
6	37849160	C	T	0	26	0	35	0	31	0	32	0	31	0	14	9	1	18	0	33	0.2	0.2
6	37849364	C	T	0	26	2	37	0	29	0	33	0	31	0.01	18	14	4	25	0	27	0.25	0.24
6	37849664	A	C	0	31	1	28	0	36	0	44	0	31	0.01	15	21	2	26	0	23	0.2	0.19
6	37849780	A	T	0	29	2	23	0	35	0	39	0	28	0.01	13	16	3	24	0	28	0.19	0.18
6	37849792	C	T	0	23	4	24	0	26	0	33	0	28	0.03	12	15	2	18	0	25	0.19	0.16
6	37851354	T	C	0	23	0	30	1	33	0	31	1	24	0.01	2	25	5	30	3	21	0.12	0.11
6	37851923	A	G	0	23	3	19	0	22	0	39	0	16	0.02	4	13	5	18	0	28	0.13	0.11
6	37852050	G	A	0	30	0	35	0	22	0	28	0	19	0	4	19	0	27	0	16	0.06	0.06
6	37852221	G	A	0	32	0	35	0	21	0	31	0	23	0	0	23	3	25	0	32	0.04	0.04
6	37852532	G	A	0	30	2	28	0	22	0	35	0	29	0.01	10	16	3	28	0	30	0.15	0.14
6	37852571	G	A	0	30	1	28	0	25	0	36	0	34	0.01	12	19	2	33	0	36	0.14	0.13
6	37852911	C	T	28	0	24	0	30	0	30	0	31	1	0.99	30	1	29	2	24	3	0.93	0.06
6	37853214	T	C	0	34	1	23	0	35	0	25	0	37	0.01	12	24	2	28	0	37	0.14	0.13
6	37853331	C	T	2	25	0	36	0	22	0	40	0	37	0.01	4	26	0	33	0	27	0.04	0.03
6	37853373	A	T	0	30	0	36	0	26	0	42	0	39	0	11	14	3	24	0	30	0.17	0.17
6	37853601	A	C	34	1	27	0	26	0	28	0	40	0	0.99	25	2	34	3	30	5	0.9	0.09
6	37854069	C	T	0	11	0	25	1	21	0	26	0	26	0.01	2	19	4	20	2	18	0.12	0.11
6	37854138	C	T	0	15	0	32	0	21	0	30	0	26	0	4	23	0	38	0	30	0.04	0.04
6	37854406	A	G	10	2	29	2	19	1	23	0	29	0	0.96	19	13	25	4	31	7	0.76	0.2
6	37854538	T	C	0	19	2	29	0	24	0	25	0	33	0.02	14	12	4	30	0	37	0.19	0.17
6	37855001	A	G	0	42	2	24	0	32	0	36	0	22	0.01	20	14	1	24	0	21	0.26	0.25
6	37855230	C	T	43	0	30	0	30	0	35	0	33	0	1	23	2	31	1	21	8	0.87	0.13
6	37855571	A	C	3	38	0	24	0	27	0	28	0	21	0.02	6	17	0	30	1	34	0.08	0.06
6	37855613	C	A	40	0	22	0	21	1	31	0	22	2	0.98	27	0	24	1	27	2	0.96	0.02
6	37855731	A	G	0	29	0	37	0	22	0	27	0	21	0	13	19	0	26	0	32	0.14	0.14
6	37855992	T	C	1	29	2	31	0	28	0	36	0	29	0.02	15	16	3	25	0	29	0.2	0.18
6	37856560	C	G	0	22	2	19	0	37	0	35	0	18	0.02	15	21	3	20	0	21	0.23	0.21
6	37856668	C	T	0	28	0	31	0	34	0	24	0	19	0	3	24	1	34	0	32	0.04	0.04
6	37857191	G	C	0	32	1	36	0	29	0	21	1	26	0.01	15	19	2	21	0	23	0.21	0.2
6	37857217	A	T	0	30	0	35	0	24	0	20	0	22	0	3	30	0	22	0	22	0.04	0.04
6	37857325	C	T	25	1	33	3	18	2	27	0	18	0	0.95	0	26	13	4	10	9	0.37	0.58
6	37857672	A	C	0	22	0	24	0	16	0	26	0	27	0	3	30	1	19	0	22	0.05	0.05
6	37857772	A	G	0	22	0	23	1	18	0	31	0	22	0.01	3	36	0	23	0	24	0.03	0.02
6	37857898	C	T	0	19	2	22	0	30	0	32	0	26	0.02	15	22	5	21	0	31	0.21	0.19
6	37857916	A	T	0	17	0	23	0	31	0	29	0	27	0	4	35	0	26	0	28	0.04	0.04
6	37857917	C	T	0	21	0	24	0	32	0	31	0	29	0	4	39	0	28	0	31	0.04	0.04
6	37858152	C	T	0	21	0	40	0	27	0	22	0	25	0	5	40	0	25	0	35	0.05	0.05
6	37858165	G	A	0	20	2	34	0	23	0	23	0	27	0.02	23	19	4	20	0	30	0.28	0.26
6	37858505	G	A	26	3	23	1	23	3	17	0	21	0	0.94	0	27	21	11	16	11	0.43	0.51
6	37859379	G	A	0	36	0	36	4	28	0	30	0	22	0.03	0	30	0	16	0	31	0	0.03
6	37860990	A	T	5	15	0	12	0	10	0	15	0	14	0.07	1	15	0	9	0	11	0.03	0.04
6	37861059	G	A	13	0	10	0	11	0	18	0	20	0	1	21	0	17	0	13	1	0.98	0.02
6	37861233	T	A	0	29	0	27	0	31	0	38	0	28	0	0	34	4	37	0	22	0.04	0.04
6	37861262	T	G	0	27	1	23	0	31	0	38	0	26	0.01	16	22	2	36	0	25	0.18	0.17
6	37861499	A	G	26	0	24	1	34	0	29	1	37	1	0.98	10	22	23	10	30	6	0.62	0.36
6	37861552	T	C	0	26	0	19	0	31	0	21	0	35	0	0	37	3	24	0	32	0.03	0.03
6	37863094	G	A	0	22	0	19	0	27	0	34	0	29	0	10	26	0	38	0	34	0.09	0.09
6	37863157	T	C	0	25	1	29	0	31	0	41	1	28	0.01	15	12	3	35	0	33	0.18	0.17
6	37863618	T	C	0	29	0	31	0	32	0	26	0	23	0	19	14	5	33	0	29	0.24	0.24
6	37863762	A	G	1	23	2	33	0	21	0	42	0	31	0.02	16	14	3	25	0	35	0.2	0.18
6	37863779	G	A	0	25	0	33	0	22	0	41	0	33	0	0	31	3	31	0	33	0.03	0.03
6	37863878	G	A	1	30	0	37	0	28	0	33	0	24	0.01	0	30	0	43	4	31	0.04	0.03
6	37863996	T	C	0	28	2	27	0	34	0	32	0	42	0.01	17	9	3	32	0	39	0.2	0.19
6	37864492	A	G	1	24	0	24	0	33	0	35	0	32	0.01	3	22	0	28	1	26	0.05	0.04
6	37864831	A	G	1	25	2	28	0	33	0	38	0	23	0.02	15	19	3	30	0	28	0.19	0.17
6	37865145	G	A	0	31	2	31	0	28	0	34	0	33	0.01	33	10	6	34	0	30	0.35	0.34
6	37865290	C	T	31	0	28	0	36	2	38	0	25	0	0.99	32	2	33	3	22	4	0.91	0.08
6	37865411	T	C	0	43	2	31	0	30	0	26	0	32	0.01	20	20	3	21	2	30	0.26	0.25
6	37865494	T	G	3	29	3	34	0	31	0	25	0	32	0.04	18	19	2	25	1	26	0.23	0.19
6	37865735	A	T	0	28	0	39	3	25	0	26	0	18	0.02	0	27	0	22	0	24	0	0.02
6	37865737	T	A	3	25	3	36	3	26	0	27	0	19	0.06	20	7	6	17	4	20	0.41	0.35
6	37865921	T	A	30	1	31	0	26	3	23	0	26	2	0.96	0	21	16	5	17	15	0.45	0.51
6	37866374	G	A	0	25	0	24	2	39	0	45	0	21	0.01	0	30	0	29	4	31	0.04	0.03
6	37866902	T	C	0	31	0	37	0	31	0	30	0	26	0	19	8	3	24	0	28	0.27	0.27
6	37866922	A	G	28	3	35	2	27	7	30	0	23	1	0.92	0	32	13	15	17	9	0.35	0.57
6	37867369	T	A	2	39	3	29	0	41	0	28	0	29	0.03	20	17	1	26	0	22	0.24	0.21
6	37867796	C	T	0	29	2	36	0	25	0	30	0	20	0.01	3	22	2	33	0	30	0.06	0.05
6	37868046	C	T	1	23	2	32	0	28	0	32	0	33	0.02	11	17	3	26	2	32	0.18	0.16
6	37868063	T	G	2	18	1	23	0	26	0	32	0	32	0.02	9	15	2	22	2	34	0.15	0.13
6	37868163	A	G	0	27	1	23	0	17	0	36	0	32	0.01	9	16	2	29	0	22	0.14	0.13
6	37868177	G	C	3	26	2	29	0	14	0	35	0	30	0.04	13	13	3	28	1	22	0.21	0.17
6	37868849	A	G	1	21	0	22	0	28	0	34	0	28	0.01	19	9	4	30	2	24	0.28	0.27
6	37869096	T	C	5	26	0	37	0	32	0	39	0	30	0.03	0	38	0	31	2	28	0.02	0.01
6	37869695	A	G	1	39	0	29	0	28	0	38	0	29	0.01	17	13	1	30	1	41	0.18	0.17
6	37869903	A	G	1	32	3	23	0	35	0	25	0	26	0.03	17	17	4	32	1	27	0.22	0.19
6	37869958	A	T	24	2	26	6	24	5	29	0	33	0	0.91	0	38	18	10	14	16	0.33	0.58
6	37870131	A	G	2	33	1	31	1	24	0	34	0	31	0.03	19	13	6	31	2	25	0.28	0.25
6	37870277	A	G	0	28	2	26	0	33	0	37	0	20	0.01	1	23	4	31	0	30	0.06	0.05
6	37870418	T	A	0	28	0	23	0	22	1	38	0	20	0.01	12	11	5	31	0	29	0.19	0.18
6	37870684	A	G	2	26	0	32	0	18	0	21	0	19	0.02	22	13	3	21	1	29	0.29	0.27
6	37870701	T	C	31	2	32	0	25	2	25	0	17	1	0.96	12	27	25	4	30	8	0.63	0.33
6	37870704	A	G	4	27	0	32	0	26	0	24	0	19	0.03	0	38	8	19	2	31	0.1	0.07
6	37870941	C	T	36	5	27	2	25	3	29	0	21	2	0.92	0	36	15	21	20	14	0.33	0.59
6	37871063	A	T	2	32	0	38	0	21	0	35	0	36	0.01	14	13	5	23	2	29	0.24	0.23
6	37871110	C	T	0	31	0	41	0	25	0	40	0	29	0	11	15	5	20	1	33	0.2	0.2
6	37871222	T	C	0	38	0	25	0	31	0	33	0	31	0	7	29	0	31	0	26	0.08	0.08
6	37871773	A	C	0	26	1	32	0	24	0	26	0	30	0.01	4	35	3	27	0	28	0.07	0.06
6	37871872	G	A	3	22	2	31	0	31	0	22	0	36	0.03	25	16	3	30	1	32	0.27	0.24
6	37872020	A	G	1	30	2	24	1	26	0	19	0	29	0.03	10	21	6	27	8	19	0.26	0.23
6	37872045	A	T	1	27	0	28	0	31	0	25	0	35	0.01	16	9	4	25	2	29	0.26	0.25
6	37874377	T	C	1	23	2	26	0	21	0	30	0	25	0.02	9	19	6	16	0	24	0.2	0.18
6	37874743	A	G	2	21	1	33	0	24	0	36	0	28	0.02	9	20	7	23	2	28	0.2	0.18
6	37875233	C	T	24	0	40	0	36	0	39	0	21	3	0.98	29	3	27	3	19	2	0.9	0.08
6	37876358	C	T	0	23	0	29	0	41	0	28	0	28	0	4	36	0	33	0	33	0.04	0.04
6	37877300	G	C	34	1	27	4	29	5	32	0	34	0	0.94	0	26	32	8	22	16	0.52	0.42
6	37877395	G	A	27	1	29	1	33	0	38	0	31	0	0.99	20	6	29	3	37	4	0.87	0.12
6	37879871	A	C	1	20	2	27	1	42	0	27	1	28	0.03	17	12	6	32	4	26	0.28	0.25
6	37879990	C	T	31	0	30	0	36	1	34	0	38	0	0.99	36	1	30	0	29	0	0.99	0
6	37880450	T	C	0	32	0	36	0	41	0	38	0	31	0	0	29	3	36	0	41	0.03	0.03
6	37881271	A	T	4	16	1	28	1	28	0	39	3	33	0.06	0	33	4	28	0	34	0.04	0.02
6	37881922	G	A	31	1	25	1	23	3	31	0	23	1	0.96	0	23	17	10	15	14	0.41	0.55
6	37883995	T	C	25	0	30	0	28	0	25	0	36	0	1	34	0	30	0	25	0	1	0
6	37884873	A	G	21	2	26	3	20	3	30	0	27	2	0.93	0	37	23	9	21	15	0.42	0.51
6	37884950	T	C	27	0	21	0	21	0	32	0	19	2	0.98	18	3	26	2	27	3	0.9	0.08
6	37885032	A	T	28	0	30	1	17	1	20	0	23	0	0.98	12	8	29	2	11	9	0.73	0.25
6	37885249	T	G	23	1	20	1	23	3	22	1	21	0	0.95	15	4	24	5	17	8	0.77	0.18
6	37885642	C	A	1	13	0	16	0	19	0	14	0	24	0.01	10	8	0	20	0	16	0.19	0.18
6	37887063	G	C	23	4	24	1	24	2	25	0	21	0	0.94	12	8	21	7	14	6	0.69	0.25
6	37887342	T	C	27	1	25	3	31	4	28	0	22	0	0.94	19	2	31	4	25	5	0.87	0.07
6	37887958	C	T	30	2	24	2	19	3	20	0	13	0	0.94	13	9	13	1	10	5	0.71	0.23
6	37888137	A	G	14	4	28	4	21	2	26	0	27	0	0.92	1	18	19	8	17	6	0.54	0.38
6	37889218	C	T	2	23	0	35	0	24	0	25	0	32	0.01	0	29	3	33	3	26	0.06	0.05
6	37889375	A	G	22	3	27	4	26	0	30	0	31	0	0.95	1	30	18	9	21	7	0.47	0.48
6	37889475	T	G	2	26	4	28	0	17	0	25	0	37	0.04	30	2	15	15	3	26	0.53	0.49
6	37889486	C	T	0	28	0	29	0	13	0	25	0	37	0	6	27	0	29	1	26	0.08	0.08
6	37892537	T	A	1	14	1	16	1	18	0	19	0	12	0.04	12	2	6	17	3	20	0.35	0.31
6	37893046	A	G	2	32	2	20	0	31	0	36	0	39	0.02	16	12	3	18	3	25	0.29	0.27
6	37893306	A	G	0	18	0	22	0	17	0	30	0	24	0	0	18	3	20	0	23	0.05	0.05
6	37893403	A	G	1	22	2	22	2	20	0	25	0	29	0.04	16	13	4	14	5	16	0.37	0.33
6	37893540	T	C	0	28	2	24	0	27	0	24	0	27	0.02	14	9	0	24	4	14	0.28	0.26
6	37894096	T	A	21	2	16	2	19	0	24	0	15	0	0.96	3	15	19	2	14	3	0.64	0.32
6	37895941	C	T	0	31	0	32	0	26	0	23	0	30	0	2	28	4	34	0	29	0.06	0.06
6	37896061	A	C	5	25	4	28	3	22	0	34	0	21	0.08	35	2	12	24	10	25	0.53	0.45
6	37896115	C	G	25	4	36	4	29	3	29	0	19	0	0.93	0	37	16	14	18	16	0.34	0.59
6	37897799	C	T	0	32	0	39	1	27	0	45	0	42	0.01	0	30	0	29	5	31	0.05	0.04
6	37898873	C	T	0	32	3	17	0	29	0	29	0	30	0.02	15	11	1	20	1	26	0.23	0.21
6	37899162	A	G	23	5	22	4	25	6	32	0	27	0	0.9	0	24	10	9	15	13	0.35	0.55
6	37900214	G	A	5	22	0	40	0	27	0	26	0	36	0.03	0	28	0	36	0	21	0	0.03
6	37900819	C	A	29	0	28	2	31	0	25	0	22	0	0.99	30	12	29	2	31	2	0.85	0.14
6	37901393	C	T	0	16	0	23	0	22	0	23	0	33	0	0	19	3	25	0	26	0.04	0.04
6	37901515	G	A	16	1	22	1	28	1	21	0	40	0	0.98	1	15	18	8	12	7	0.51	0.47
6	37902279	C	T	0	38	0	31	1	29	0	26	0	27	0.01	0	22	0	31	4	30	0.05	0.04
6	37902828	T	C	0	19	2	31	0	28	0	38	0	31	0.01	5	32	0	22	0	35	0.05	0.04
6	37903058	T	C	0	25	3	38	0	35	0	41	0	28	0.02	18	13	4	24	0	38	0.23	0.21
6	37903173	T	G	24	3	35	2	30	4	38	0	36	0	0.95	3	30	17	11	28	7	0.5	0.45
6	37903465	T	A	25	2	27	3	33	4	31	0	44	1	0.94	0	33	13	9	15	11	0.35	0.59
6	37903735	A	G	2	16	0	21	0	28	0	31	0	36	0.01	11	22	2	28	3	25	0.18	0.17
6	37904740	T	C	32	0	36	0	35	0	32	0	31	0	1	29	0	30	0	21	0	1	0
6	37905004	A	G	22	4	30	2	25	2	28	0	27	0	0.94	2	28	21	14	28	6	0.52	0.42
6	37905288	C	A	2	28	0	37	0	31	0	26	0	32	0.01	0	30	3	21	0	36	0.03	0.02
6	37905644	T	C	17	1	16	3	15	2	20	0	16	1	0.92	0	20	11	7	10	13	0.34	0.58
6	37905932	C	A	24	5	32	4	21	1	28	0	23	0	0.93	0	20	16	13	14	10	0.41	0.52
6	37906260	G	T	0	27	2	23	0	24	0	32	0	36	0.01	7	10	1	22	0	31	0.11	0.1
6	37906775	T	A	28	3	20	2	25	2	31	0	16	0	0.94	0	28	17	9	20	7	0.46	0.48
6	37907355	C	T	29	4	22	3	40	3	33	0	35	0	0.94	0	36	17	16	19	14	0.35	0.59
6	37908457	G	A	10	1	26	2	18	6	23	0	20	0	0.92	0	20	11	14	14	14	0.34	0.58
6	37908664	A	G	0	14	0	25	0	15	0	14	0	13	0	3	21	1	12	0	20	0.07	0.07
6	37908670	T	C	0	15	0	24	0	14	0	16	0	14	0	6	18	0	13	0	18	0.11	0.11
6	37908713	T	C	0	16	0	14	0	18	0	19	0	11	0	5	14	0	14	0	15	0.1	0.1
6	37908770	T	C	1	25	0	21	0	21	0	27	0	18	0.01	10	16	3	20	0	25	0.18	0.17
6	37908804	T	G	0	22	3	21	0	32	0	31	0	20	0.02	19	8	4	18	1	20	0.34	0.32
6	37908812	T	C	0	27	2	19	0	32	0	35	0	24	0.01	20	9	4	22	1	24	0.31	0.3
6	37909642	A	G	0	25	0	40	0	23	0	31	0	35	0	12	24	0	37	0	23	0.13	0.13
6	37909655	C	T	1	28	2	35	3	25	0	32	0	36	0.04	31	4	17	21	7	18	0.56	0.52
6	37910331	G	T	0	35	0	27	0	26	3	28	0	24	0.02	0	32	0	17	0	31	0	0.02
6	37910436	C	T	0	36	0	23	0	25	0	26	3	28	0.02	0	42	0	21	0	24	0	0.02
6	37910770	A	T	17	1	19	2	15	1	29	0	19	1	0.95	0	25	13	9	10	7	0.36	0.59
6	37911815	T	A	0	21	0	31	0	32	0	32	0	37	0	8	13	0	24	0	30	0.11	0.11
6	37912651	T	C	1	32	3	23	0	29	0	27	0	30	0.03	9	20	3	24	6	17	0.23	0.2
6	37912836	A	G	27	1	31	1	38	0	26	0	32	0	0.99	10	13	21	0	28	0	0.82	0.17
6	37913352	C	T	0	20	0	18	3	23	0	28	0	27	0.03	0	41	0	27	0	35	0	0.03
6	37914036	T	A	21	3	29	3	30	5	31	0	34	0	0.93	0	30	15	18	22	16	0.37	0.56
6	37914080	G	T	0	27	0	30	0	34	0	33	0	32	0	16	13	0	31	0	38	0.16	0.16
6	37914137	A	C	30	0	32	0	29	1	35	0	41	0	0.99	22	0	32	2	32	4	0.93	0.06
6	37914713	C	G	0	29	0	38	0	30	0	44	0	20	0	4	20	0	27	0	27	0.05	0.05
6	37915377	A	C	0	32	0	38	0	25	0	35	0	37	0	14	18	0	31	0	43	0.13	0.13
6	37916094	T	A	16	3	33	0	22	3	21	0	16	1	0.94	0	21	12	12	11	5	0.38	0.56
6	37916095	C	A	14	3	32	0	22	3	22	0	16	1	0.94	0	23	14	13	14	6	0.4	0.54
6	37916391	T	C	2	26	0	29	0	31	0	29	0	29	0.01	4	28	0	21	1	30	0.06	0.05
6	37917184	A	C	2	29	0	29	0	30	0	36	0	32	0.01	0	27	2	23	3	28	0.06	0.05
6	37917443	G	C	22	0	25	3	20	0	30	0	35	0	0.98	12	20	29	4	35	2	0.75	0.23
6	37918853	C	G	0	26	0	28	4	32	0	40	0	29	0.03	3	33	0	26	4	25	0.08	0.05
6	37919355	G	A	33	5	27	5	26	3	29	0	20	2	0.9	0	27	20	10	13	14	0.39	0.51
6	37919887	C	T	2	23	2	33	0	23	0	30	0	31	0.03	10	26	8	24	2	25	0.21	0.18
6	37920063	G	A	1	27	1	26	0	24	0	33	0	37	0.01	10	18	4	27	0	29	0.16	0.15
6	37920696	T	C	32	0	37	3	40	0	21	0	31	0	0.98	9	18	24	1	21	1	0.73	0.25
6	37921724	C	T	28	0	44	0	21	0	27	0	31	0	1	30	0	31	0	32	0	1	0
6	37921757	T	C	20	6	35	5	19	3	18	0	26	2	0.88	0	27	15	17	13	15	0.32	0.56
6	37922865	T	A	11	4	10	1	8	3	12	0	8	0	0.86	3	7	4	6	7	1	0.5	0.36
6	37924877	C	T	27	6	36	0	26	2	25	0	28	0	0.95	4	36	25	3	26	8	0.54	0.41
6	37925307	T	C	0	17	3	24	0	26	1	33	0	30	0.03	0	40	0	39	3	34	0.03	0
6	37925576	C	T	0	22	0	33	0	33	0	27	0	19	0	4	38	0	24	0	41	0.04	0.04
6	37925990	G	A	2	16	6	38	0	28	0	25	0	24	0.06	11	17	4	19	2	24	0.22	0.16
6	37926110	C	T	11	3	27	0	23	2	20	0	26	0	0.96	0	23	6	13	13	11	0.29	0.67
6	37926957	T	C	31	0	26	0	35	0	46	0	30	0	1	29	0	32	0	32	0	1	0
6	37927785	T	C	2	33	3	39	0	24	0	35	0	33	0.03	9	27	2	22	3	26	0.16	0.13
6	37928172	T	C	30	4	24	6	28	1	35	0	29	0	0.93	6	17	17	5	26	4	0.65	0.28
6	37928726	C	T	0	36	0	42	2	26	0	37	0	42	0.01	0	27	0	41	4	19	0.04	0.03
6	37928875	T	C	1	37	0	32	0	40	0	33	0	27	0.01	0	30	2	22	3	34	0.05	0.04
6	37928896	A	G	29	7	30	3	31	2	35	0	26	0	0.93	5	23	19	7	27	9	0.57	0.36
6	37929135	A	C	31	0	17	1	23	0	28	0	33	0	0.99	24	0	27	0	34	0	1	0.01
6	37929253	A	G	18	0	28	0	29	0	24	0	28	0	1	21	0	22	1	25	0	0.99	0.01
6	37929278	A	C	18	1	24	4	21	6	23	0	32	0	0.91	0	21	11	11	16	13	0.38	0.53
6	37930210	G	A	28	3	22	3	22	0	27	0	31	0	0.96	4	23	19	10	25	3	0.57	0.39
6	37931519	G	T	0	17	0	25	0	23	0	28	0	34	0	10	16	1	30	2	31	0.14	0.14
6	37932129	T	A	28	0	37	0	23	1	29	0	33	0	0.99	31	0	15	0	23	0	1	0.01
6	37932928	A	G	0	25	0	34	3	26	0	30	0	22	0.02	1	32	1	31	5	30	0.07	0.05
6	37933022	G	C	3	18	1	26	0	32	0	31	0	32	0.03	0	24	0	24	0	27	0	0.03
6	37933870	T	C	0	34	0	25	1	30	0	42	0	40	0.01	0	31	0	27	6	24	0.07	0.06
6	37934001	T	C	0	21	0	30	0	18	0	33	1	29	0.01	9	25	0	29	0	28	0.1	0.09
6	37935951	T	A	1	39	2	18	0	25	0	31	0	29	0.02	8	20	0	23	0	21	0.11	0.09
6	37935956	T	C	4	33	0	21	0	27	0	37	0	26	0.03	0	29	0	23	1	21	0.01	0.02
6	37936317	C	A	34	3	34	1	24	2	44	0	32	1	0.96	16	10	15	13	15	13	0.56	0.4
6	37936408	A	G	0	32	2	26	0	25	0	33	2	25	0.03	25	9	4	20	4	29	0.36	0.33
6	37936483	A	G	0	35	0	34	0	32	0	40	0	31	0	8	18	0	26	0	31	0.1	0.1
6	37936499	T	C	0	29	0	33	4	27	0	38	0	31	0.02	0	24	0	23	9	22	0.12	0.1
6	37937707	G	A	0	27	0	35	0	32	0	30	0	30	0	9	24	0	33	0	33	0.09	0.09
6	37937732	T	C	24	1	37	1	32	0	31	0	31	0	0.99	20	14	29	2	21	2	0.8	0.19
6	37938449	G	A	13	13	21	14	5	27	9	16	20	5	0.48	0	42	5	19	9	22	0.14	0.34
6	37938488	G	A	14	15	18	13	8	26	7	12	19	6	0.48	2	40	5	18	15	19	0.22	0.26
6	37938645	C	G	7	19	11	7	4	12	5	15	20	3	0.46	0	25	7	12	8	11	0.24	0.22
6	37939033	A	T	0	21	0	27	0	30	0	30	0	25	0	0	23	7	19	0	30	0.09	0.09
6	37939313	C	A	0	20	0	26	0	27	0	18	0	14	0	4	23	0	22	1	12	0.08	0.08
6	37939825	G	A	0	33	0	18	0	38	0	20	0	32	0	8	17	0	29	0	25	0.1	0.1
6	37939898	G	A	10	11	12	13	26	16	9	4	7	17	0.51	8	28	7	20	8	18	0.26	0.25
6	37940131	A	G	10	10	5	10	17	10	15	2	3	13	0.53	0	18	3	21	4	15	0.11	0.42
6	37940734	G	A	17	17	11	26	23	8	20	8	6	19	0.5	8	11	23	10	10	24	0.48	0.02
6	37941062	C	T	15	18	30	11	9	31	7	23	20	9	0.47	1	22	15	28	20	16	0.35	0.12
6	37941198	A	C	0	33	0	40	3	30	0	29	0	29	0.02	0	29	0	42	5	30	0.05	0.03
6	37941950	T	G	1	25	0	23	0	36	0	33	0	32	0.01	23	11	3	28	0	30	0.27	0.26
6	37942001	T	C	0	37	0	29	0	36	0	36	0	38	0	3	26	0	42	0	29	0.03	0.03
6	37942290	C	G	0	28	0	25	2	25	0	30	1	30	0.02	1	32	4	33	3	19	0.09	0.07
6	37942808	T	C	0	15	0	35	5	28	0	25	0	29	0.04	2	20	0	29	6	28	0.09	0.05
6	37943548	T	C	1	30	2	36	0	32	0	34	0	29	0.02	15	14	0	26	0	30	0.18	0.16
6	37944270	A	G	25	0	24	0	26	0	24	0	34	0	1	9	16	20	5	26	1	0.71	0.29
6	37944359	T	A	10	10	1	26	9	6	4	9	7	24	0.29	0	23	1	16	5	19	0.09	0.2
6	37944362	T	A	10	11	1	27	8	9	5	10	7	25	0.27	0	24	1	17	5	20	0.09	0.18
6	37944747	T	C	0	27	0	29	0	26	0	21	1	38	0.01	0	35	3	25	0	28	0.03	0.02
6	37944921	G	A	17	15	22	12	5	24	7	23	18	7	0.46	2	36	8	23	18	9	0.29	0.17
6	37944929	C	T	10	18	10	22	22	7	25	6	7	17	0.51	11	23	11	19	8	18	0.33	0.18
6	37944991	G	C	1	38	0	29	0	34	0	28	0	39	0.01	0	40	4	23	2	30	0.06	0.05
6	37945144	A	T	0	34	0	33	1	28	0	27	0	29	0.01	11	28	0	34	0	32	0.1	0.09
6	37945959	G	A	0	32	0	29	0	20	0	21	0	29	0	3	29	1	26	0	38	0.04	0.04
6	37946361	C	T	3	37	0	34	0	33	0	35	0	30	0.02	5	27	0	38	2	26	0.07	0.05
6	37946759	T	C	1	17	3	24	0	11	0	26	0	25	0.04	9	10	2	22	1	18	0.19	0.15
6	37947410	C	G	25	0	34	0	21	0	35	0	38	0	1	27	0	28	0	35	0	1	0
6	37947438	A	G	15	20	22	7	3	17	12	19	27	14	0.51	0	30	6	19	14	23	0.22	0.29
6	37947574	A	G	17	15	12	23	14	2	23	11	10	13	0.54	12	23	10	19	6	34	0.27	0.27
6	37947801	T	C	0	26	0	36	0	17	0	29	0	22	0	0	36	0	22	5	25	0.06	0.06
6	37948111	C	T	26	0	32	0	30	1	33	0	34	0	0.99	32	0	47	0	30	0	1	0.01
6	37948663	A	G	0	26	0	27	0	34	0	28	0	25	0	11	29	0	17	0	31	0.13	0.13
6	37949098	A	G	25	3	34	3	26	0	31	0	27	0	0.96	22	9	36	0	26	4	0.87	0.09
6	37949220	G	A	1	21	2	24	0	30	0	35	0	29	0.02	9	16	4	32	3	23	0.18	0.16
6	37949753	T	C	0	24	0	30	1	25	0	33	1	26	0.01	1	30	2	32	5	29	0.08	0.07
6	37950394	G	A	2	29	2	32	0	23	0	40	0	40	0.02	0	36	0	26	3	30	0.03	0.01
6	37950611	C	T	13	12	17	21	13	8	21	8	4	16	0.51	4	16	15	13	8	16	0.38	0.13
6	37950643	C	T	24	0	33	0	19	0	24	0	23	0	1	10	16	20	2	22	2	0.72	0.28
6	37950976	C	T	26	2	30	0	29	0	33	0	22	0	0.99	8	15	24	5	27	1	0.74	0.25
6	37951494	C	T	0	31	0	21	3	19	0	24	0	31	0.02	2	33	3	23	2	34	0.07	0.05
6	37951718	T	A	17	17	19	9	4	29	2	14	18	7	0.44	2	27	10	24	13	13	0.28	0.16
6	37952335	T	A	23	21	14	11	4	18	6	33	31	4	0.47	6	34	17	19	25	12	0.42	0.05
6	37952878	C	T	0	21	0	15	0	21	0	16	0	25	0	10	7	1	22	1	21	0.19	0.19
6	37953200	C	T	0	23	1	38	0	33	0	28	1	28	0.01	3	20	0	29	0	18	0.04	0.03
6	37953219	G	A	0	31	4	33	0	35	0	26	0	31	0.03	0	27	2	26	0	18	0.03	0
6	37953233	T	C	13	12	18	20	7	24	5	26	16	11	0.39	0	27	14	14	10	11	0.32	0.07
6	37953246	T	C	0	25	0	36	1	33	0	31	1	27	0.01	4	27	2	25	1	18	0.09	0.08
6	37953447	A	T	30	2	35	2	29	0	31	0	28	0	0.97	12	11	27	3	32	1	0.83	0.14
6	37953549	T	C	1	24	3	40	0	31	0	39	0	30	0.02	10	19	3	28	3	27	0.18	0.16
6	37953654	A	T	26	0	34	0	32	1	21	0	30	0	0.99	24	0	32	0	39	0	1	0.01
6	37954140	C	A	1	25	0	21	0	28	0	26	0	33	0.01	9	19	2	31	1	25	0.14	0.13
6	37954168	G	A	24	0	21	0	29	0	30	0	31	0	1	18	14	35	2	32	1	0.83	0.17
6	37954549	T	C	23	2	30	3	21	0	19	0	26	0	0.96	14	14	24	1	32	2	0.8	0.16
6	37954553	T	C	0	23	3	32	0	25	0	18	0	26	0.02	0	25	4	23	0	36	0.05	0.03
6	37954815	T	C	0	26	2	24	0	16	0	39	0	21	0.02	15	10	1	28	1	32	0.2	0.18
6	37954826	G	T	19	12	5	21	15	3	24	16	4	17	0.49	6	18	20	13	13	22	0.42	0.07
6	37954865	T	C	8	19	12	5	7	13	12	21	19	4	0.48	0	19	9	23	12	24	0.24	0.24
6	37954901	C	A	17	11	12	5	9	12	11	21	19	6	0.55	14	6	9	19	21	15	0.52	0.03
6	37955056	A	G	1	29	3	27	0	23	0	27	0	31	0.03	10	18	4	24	2	36	0.17	0.14
6	37955809	C	T	1	25	2	27	0	23	0	35	0	30	0.02	15	17	3	23	1	23	0.23	0.21
6	37956129	A	C	0	23	0	35	0	26	0	30	0	24	0	4	29	0	34	0	32	0.04	0.04
6	37956138	T	A	22	1	32	1	26	0	31	0	25	0	0.99	16	13	28	2	29	2	0.81	0.18
6	37956568	A	C	0	36	0	26	0	28	0	32	0	27	0	3	18	0	26	0	27	0.04	0.04
6	37956694	A	T	13	15	11	13	9	29	4	21	17	7	0.39	1	27	11	23	15	17	0.29	0.1
6	37957038	T	C	0	32	0	35	0	36	0	43	0	22	0	4	22	0	37	0	34	0.04	0.04
6	37957112	C	T	21	17	19	15	9	20	9	28	20	7	0.47	15	10	17	13	25	14	0.61	0.14
6	37957392	A	T	29	0	31	0	35	0	33	0	39	0	1	17	6	28	1	26	0	0.91	0.09
6	37957590	A	C	2	30	2	40	0	33	0	26	0	37	0.02	15	8	4	23	3	35	0.25	0.23
6	37957835	A	C	3	27	4	25	0	23	0	30	0	29	0.05	8	16	5	26	1	34	0.16	0.11
6	37957845	C	T	3	28	5	23	0	24	0	38	0	34	0.05	10	17	4	34	1	38	0.14	0.09
6	37958000	A	C	0	28	0	36	2	28	0	38	3	33	0.03	4	34	2	31	3	34	0.08	0.05
6	37959333	A	G	10	17	25	9	9	24	7	26	18	3	0.47	0	31	11	21	13	14	0.27	0.2
6	37959417	T	C	14	16	17	11	9	19	11	24	24	9	0.49	1	39	12	23	12	17	0.24	0.25
6	37959886	T	C	0	36	1	35	0	32	0	33	0	25	0.01	13	12	2	31	0	30	0.17	0.16
6	37960120	C	A	20	15	18	26	15	13	17	9	9	17	0.5	4	20	9	21	8	23	0.25	0.25
6	37960768	C	T	1	28	1	27	0	31	0	28	0	33	0.01	15	16	4	26	0	33	0.2	0.19
6	37960817	C	G	0	31	0	26	1	28	0	28	0	30	0.01	0	26	0	29	7	30	0.08	0.07
6	37961176	A	C	22	0	28	0	31	0	25	0	36	0	1	31	0	29	0	39	0	1	0
6	37961655	G	C	0	23	0	31	0	35	0	28	0	26	0	0	29	0	26	3	30	0.03	0.03
6	37961946	T	C	31	0	39	0	34	1	32	0	29	0	0.99	29	0	30	0	33	0	1	0.01
6	37962044	G	A	2	26	2	25	0	36	0	33	0	31	0.03	10	26	3	24	1	33	0.14	0.11
6	37962598	T	C	0	24	0	33	0	31	0	34	0	23	0	3	21	0	29	0	27	0.04	0.04
6	37963220	C	T	0	26	0	28	0	26	0	28	0	32	0	12	14	3	19	2	18	0.25	0.25
6	37963255	G	T	22	0	25	0	27	0	32	0	31	0	1	14	12	18	2	16	2	0.75	0.25
6	37963431	C	G	14	11	7	14	19	4	14	9	3	30	0.46	5	17	7	20	11	21	0.28	0.18
6	37963460	A	C	0	28	0	18	0	27	0	30	0	40	0	0	24	0	27	3	29	0.04	0.04
6	37964341	A	T	0	34	0	40	0	26	0	41	0	30	0	3	35	0	28	0	37	0.03	0.03
6	37964991	C	T	1	31	0	28	0	29	0	22	0	27	0.01	0	48	5	27	0	21	0.05	0.04
6	37965321	C	T	16	18	23	11	9	22	8	19	26	8	0.51	0	30	9	17	12	23	0.23	0.28
6	37965610	T	C	0	30	0	34	0	32	0	24	0	34	0	3	33	0	17	0	32	0.04	0.04
6	37965615	G	A	9	21	21	12	9	27	8	19	26	9	0.45	0	34	5	12	15	17	0.24	0.21
6	37965839	A	C	1	29	3	36	0	31	0	29	0	24	0.03	21	21	1	30	2	29	0.23	0.2
6	37965863	T	G	13	18	19	17	11	17	9	17	15	5	0.48	7	31	13	14	17	12	0.39	0.09
6	37966806	T	C	0	32	0	29	0	33	0	28	0	30	0	7	16	0	29	0	28	0.09	0.09
6	37966873	C	T	2	32	0	29	0	39	0	32	0	32	0.01	18	8	1	23	2	26	0.27	0.26
6	37966944	T	A	0	31	0	27	0	30	0	27	0	27	0	2	22	1	27	3	32	0.07	0.07
6	37967218	C	G	24	16	8	22	12	16	23	11	4	21	0.45	9	25	9	18	6	24	0.26	0.19
6	37967464	T	C	0	31	0	39	2	33	0	36	1	32	0.02	3	24	1	21	5	24	0.12	0.1
6	37967629	T	A	0	32	0	39	0	26	0	30	4	23	0.03	3	27	2	31	5	43	0.09	0.06
6	37967827	G	T	1	36	0	32	0	33	0	24	0	31	0.01	0	35	5	20	3	26	0.09	0.08
6	37967849	T	C	0	37	0	31	0	28	0	24	0	30	0	9	23	0	24	0	27	0.11	0.11
6	37968044	G	A	0	30	0	31	0	33	0	31	0	33	0	3	33	0	28	0	28	0.03	0.03
6	37969302	C	G	4	28	0	37	0	27	0	43	0	30	0.02	0	33	0	29	2	39	0.02	0
6	37970227	C	T	11	12	12	17	19	9	21	6	11	18	0.54	5	12	11	14	6	29	0.29	0.25
6	37971067	G	A	8	14	5	15	22	10	20	13	7	25	0.45	10	15	9	10	7	23	0.35	0.1
6	37971238	C	T	21	15	10	19	20	12	26	6	10	21	0.54	14	24	11	20	8	23	0.33	0.21
6	37971918	G	A	0	27	0	32	0	31	0	20	0	22	0	6	14	0	30	0	30	0.08	0.08
6	37972069	A	G	13	7	10	4	6	22	5	12	19	5	0.51	2	20	11	7	12	9	0.41	0.1
6	37972070	A	G	15	7	11	4	6	24	7	12	17	5	0.52	2	23	11	9	13	9	0.39	0.13
6	37972626	T	C	13	13	20	9	8	23	7	11	19	9	0.51	1	28	11	17	13	18	0.28	0.23
6	37972890	T	C	0	22	0	24	0	21	0	19	0	28	0	1	23	0	18	4	19	0.08	0.08
6	37973303	T	C	11	13	20	5	6	22	8	14	30	7	0.55	5	25	14	19	15	12	0.38	0.17
6	37973984	C	T	1	36	1	40	0	30	0	24	0	29	0.01	14	14	4	22	0	34	0.2	0.19
6	37973985	G	T	1	36	0	39	1	28	0	23	2	27	0.03	2	24	0	23	4	29	0.07	0.04
6	37974146	A	T	5	12	16	6	7	13	3	13	18	4	0.51	15	3	10	11	21	9	0.67	0.16
6	37974479	A	G	3	21	1	41	0	24	0	32	0	25	0.03	12	14	1	21	1	19	0.21	0.18
6	37974647	T	C	0	30	0	31	0	31	0	34	0	24	0	0	27	3	25	0	36	0.03	0.03
6	37975312	C	T	23	0	39	0	30	2	30	0	28	0	0.99	19	0	23	0	30	0	1	0.01
6	37975315	T	A	22	0	38	0	28	2	27	0	29	0	0.99	21	0	23	0	32	0	1	0.01
6	37975701	T	C	0	23	0	29	3	25	0	41	0	22	0.02	0	33	0	24	6	27	0.07	0.05
6	37975791	G	A	0	30	0	35	0	27	0	33	0	23	0	7	23	0	24	0	44	0.07	0.07
6	37975889	T	C	0	30	5	31	0	41	0	37	0	27	0.03	17	12	1	24	2	29	0.24	0.21
6	37976232	A	G	0	26	4	41	0	44	0	30	0	34	0.02	2	44	0	34	0	27	0.02	0
6	37977122	G	A	5	8	18	7	3	5	3	16	9	2	0.5	2	11	6	10	15	6	0.46	0.04
6	37977729	A	T	11	9	7	14	24	4	22	9	7	28	0.53	9	24	14	15	8	22	0.34	0.19
6	37977791	C	T	1	25	3	31	0	26	0	31	0	34	0.03	24	12	2	24	0	27	0.29	0.26
6	37978387	T	C	8	12	16	5	8	10	5	11	18	5	0.56	7	17	9	14	13	8	0.43	0.13
6	37978546	A	T	9	10	16	16	4	20	11	17	15	5	0.45	4	23	9	20	13	15	0.31	0.14
6	37978603	A	T	8	9	15	13	4	15	17	12	20	5	0.54	18	6	14	10	18	9	0.67	0.13
6	37978983	G	C	17	12	16	10	6	20	7	18	20	14	0.47	0	34	9	15	13	26	0.23	0.24
6	37979180	A	C	0	33	0	28	0	28	0	38	0	30	0	0	38	3	22	0	31	0.03	0.03
6	37979214	A	G	0	30	0	24	1	30	0	39	0	22	0.01	2	30	0	26	5	25	0.08	0.07
6	37979230	T	C	13	11	17	9	8	25	11	28	21	4	0.48	4	31	13	15	17	8	0.39	0.09
6	37979270	C	T	0	26	0	24	0	39	0	40	0	24	0	11	23	0	34	0	35	0.11	0.11
6	37979504	T	C	15	18	19	8	11	23	13	27	20	6	0.49	4	40	16	18	22	9	0.39	0.1
6	37979680	G	A	35	0	35	0	27	0	36	0	23	0	1	41	0	34	0	31	0	1	0
6	37979729	C	T	12	15	27	11	11	18	8	25	11	8	0.47	4	37	12	20	21	5	0.37	0.1
6	37979752	T	A	14	14	25	11	12	18	8	24	10	9	0.48	4	33	13	19	20	8	0.38	0.1
6	37979844	G	A	16	17	23	14	10	30	13	16	16	10	0.47	2	33	12	20	17	11	0.33	0.14
6	37979846	T	C	0	33	0	33	0	39	0	30	0	26	0	9	25	0	32	0	29	0.09	0.09
6	37980613	A	G	14	13	16	9	6	22	8	18	22	7	0.49	5	21	9	16	19	9	0.42	0.07
6	37980854	A	G	0	35	1	19	0	32	0	33	0	38	0.01	5	22	2	22	0	28	0.09	0.08
6	37981298	C	T	8	16	11	23	21	8	23	7	12	20	0.5	0	27	7	25	6	28	0.14	0.36
6	37981332	A	C	0	18	0	29	2	26	0	28	0	30	0.02	0	32	0	35	6	27	0.06	0.04
6	37981492	T	C	12	19	17	14	5	22	9	17	24	11	0.45	3	28	10	18	21	10	0.38	0.07
6	37981786	T	A	13	17	20	19	5	24	8	16	19	8	0.44	2	19	14	15	20	6	0.47	0.03
6	37981870	T	A	15	15	9	21	19	8	25	9	11	26	0.5	10	22	17	31	1	16	0.29	0.21
6	37982206	C	A	9	16	20	12	10	18	7	17	25	6	0.51	2	25	14	18	18	9	0.4	0.11
6	37982709	T	C	20	0	39	0	22	1	34	0	34	0	0.99	36	0	33	0	28	0	1	0.01
6	37982714	C	A	0	22	0	38	1	20	0	31	0	31	0.01	0	38	0	34	7	22	0.07	0.06
6	37983165	G	C	14	20	16	20	14	6	16	7	5	26	0.45	8	23	8	20	6	28	0.24	0.21
6	37983176	T	A	14	13	17	13	6	15	7	15	25	5	0.53	5	24	13	13	27	11	0.48	0.05
6	37983287	G	A	14	20	22	15	14	17	11	19	17	3	0.51	3	25	9	16	24	13	0.4	0.11
6	37984148	G	A	1	23	0	25	0	21	0	24	0	31	0.01	4	25	0	25	0	23	0.05	0.04
6	37984224	T	C	3	11	11	11	5	11	3	20	15	8	0.38	1	22	8	13	6	14	0.23	0.15
6	37984230	T	C	6	10	16	11	5	13	3	25	16	9	0.4	1	24	10	17	5	14	0.23	0.17
6	37984306	C	G	0	16	0	33	0	27	0	32	0	31	0	0	36	4	24	0	21	0.05	0.05
6	37984867	A	C	0	27	1	40	0	34	0	26	0	33	0.01	4	26	2	29	0	27	0.07	0.06
6	37985015	C	T	2	21	0	38	0	28	0	32	0	30	0.01	0	29	5	25	4	32	0.09	0.08
6	37985464	G	C	9	16	25	16	6	16	8	25	37	10	0.51	1	18	17	23	22	9	0.44	0.07
6	37985745	C	T	0	21	0	38	0	37	0	16	1	35	0.01	1	37	5	34	1	17	0.07	0.06
6	37985827	A	T	10	14	22	10	5	20	4	14	23	12	0.48	0	37	9	22	9	19	0.19	0.29
6	37986374	T	C	6	9	17	8	8	12	11	23	16	8	0.49	12	10	15	18	16	7	0.55	0.06
6	37986501	A	T	7	11	5	12	12	3	15	5	7	19	0.48	0	20	2	19	2	14	0.07	0.41
6	37986556	G	A	0	25	2	17	0	22	0	29	0	30	0.02	17	7	1	25	1	25	0.25	0.23
6	37986594	G	A	12	14	12	9	1	19	10	17	20	8	0.45	0	26	8	18	11	17	0.24	0.21
6	37986732	G	A	1	31	0	28	0	26	0	26	0	40	0.01	0	21	5	29	5	34	0.11	0.1
6	37986812	T	C	13	22	15	13	9	23	10	17	33	10	0.48	3	28	11	17	15	15	0.33	0.15
6	37987316	G	T	0	32	3	32	0	29	0	35	0	25	0.02	2	25	1	25	0	52	0.03	0.01
6	37988735	T	C	15	9	14	11	10	16	12	25	23	10	0.51	8	26	14	22	21	7	0.44	0.07
6	37989117	G	A	5	17	17	14	7	24	8	13	18	5	0.43	4	32	19	20	21	7	0.43	0
6	37989371	T	C	20	11	10	31	27	5	15	5	12	22	0.53	7	20	5	18	10	19	0.28	0.25
6	37989755	A	G	34	3	35	2	22	0	15	0	34	0	0.97	9	11	27	0	30	2	0.84	0.13
6	37989854	A	G	15	16	11	12	6	26	9	16	34	9	0.49	0	21	17	8	29	16	0.51	0.02
6	37990260	A	G	0	27	5	24	0	24	0	26	0	24	0.04	0	17	0	15	1	33	0.02	0.02
6	37990651	C	A	15	14	6	21	13	8	14	12	8	21	0.42	6	23	12	16	9	35	0.27	0.15
6	37990657	C	T	0	29	0	29	0	22	0	28	0	29	0	0	29	3	25	0	42	0.03	0.03
6	37991095	G	A	2	27	0	37	0	31	0	25	0	30	0.01	4	32	0	35	1	35	0.05	0.04
6	37991976	T	C	0	27	0	38	0	26	0	30	3	23	0.02	1	33	1	21	2	32	0.04	0.02
6	37992426	T	C	6	14	22	13	5	14	8	24	22	7	0.47	2	25	16	16	19	11	0.42	0.05
6	37992630	C	T	29	2	31	1	22	0	34	1	36	1	0.97	24	7	32	7	25	4	0.82	0.15
6	37992794	G	T	0	24	0	31	0	29	0	28	0	26	0	10	12	0	40	0	27	0.11	0.11
6	37993303	T	C	0	31	0	21	1	26	0	32	1	20	0.02	1	26	3	19	1	32	0.06	0.04
6	37993548	T	C	17	16	28	12	0	27	19	21	19	2	0.52	0	27	11	25	22	18	0.32	0.2
6	37993931	G	T	27	3	38	1	27	0	35	0	34	1	0.97	13	13	32	3	28	1	0.81	0.16
6	37994652	A	C	4	0	5	13	5	1	7	2	4	7	0.52	1	7	2	9	9	8	0.33	0.19
6	37994688	A	T	1	7	15	5	1	11	7	5	8	5	0.49	0	11	2	8	9	14	0.25	0.24
6	37996367	C	T	10	10	16	7	11	28	7	28	24	5	0.47	3	21	15	15	22	8	0.48	0.01
6	37996816	C	T	8	7	22	12	10	12	10	15	18	5	0.57	17	6	18	8	18	5	0.74	0.17
6	37996932	C	A	0	19	0	33	0	25	1	17	1	24	0.02	0	26	0	29	3	31	0.03	0.01
6	37996940	G	A	7	14	25	14	9	18	7	12	22	7	0.52	7	21	7	25	22	13	0.38	0.14
6	37997605	C	G	14	26	20	13	10	25	13	21	18	13	0.43	5	29	12	13	21	8	0.43	0
6	37998776	C	T	14	21	15	12	5	17	7	16	20	4	0.47	5	21	8	13	7	14	0.29	0.18
6	37998983	C	T	16	16	20	15	5	21	15	20	29	6	0.52	5	30	15	19	18	11	0.39	0.13
6	37999194	T	C	22	16	22	11	12	26	11	21	24	9	0.52	16	7	16	15	18	11	0.6	0.08
6	37999394	G	A	1	40	0	29	0	27	0	35	0	32	0.01	0	37	5	22	0	30	0.05	0.04
6	38000339	T	C	7	18	11	23	6	15	12	19	14	8	0.38	3	19	10	13	14	8	0.4	0.02
6	38000452	C	A	1	23	1	26	1	20	0	23	0	21	0.03	0	20	3	17	1	19	0.07	0.04
6	38000465	A	T	24	4	21	4	19	0	25	1	22	0	0.93	11	14	21	0	16	1	0.76	0.17
6	38001102	A	G	17	2	28	0	27	0	43	0	27	0	0.99	9	16	25	4	28	1	0.75	0.24
6	38001454	T	C	0	23	0	26	0	28	0	27	0	19	0	3	23	1	23	0	32	0.05	0.05
6	38001988	G	T	0	30	0	22	2	39	0	33	1	31	0.02	2	27	0	22	3	27	0.06	0.04
6	38002113	T	A	14	24	22	12	9	21	10	28	28	7	0.47	2	27	16	10	22	8	0.47	0
6	38002298	C	T	13	21	23	13	8	24	5	26	16	6	0.42	7	32	14	14	24	8	0.45	0.03
6	38002697	T	G	10	10	29	15	4	23	6	23	24	7	0.48	6	26	23	13	22	6	0.53	0.05
6	38002928	G	T	1	17	0	29	1	21	3	14	1	21	0.06	0	18	1	22	1	20	0.03	0.03
6	38003552	G	A	13	12	13	11	9	23	12	19	24	14	0.47	0	29	16	30	14	14	0.29	0.18
6	38003699	T	C	12	12	9	20	15	9	30	8	6	21	0.51	9	28	16	9	13	24	0.38	0.13
6	38004159	T	A	12	20	14	10	5	16	6	21	13	7	0.4	3	18	15	8	20	8	0.53	0.13
6	38004692	C	T	0	34	0	32	0	41	0	36	0	24	0	5	21	0	31	0	38	0.05	0.05
6	38005122	A	C	16	13	15	7	10	24	13	17	20	6	0.52	6	22	11	18	14	11	0.38	0.14
6	38005355	A	G	18	14	15	10	7	37	10	14	26	8	0.48	0	26	14	15	15	7	0.38	0.1
6	38006887	T	G	0	32	0	41	2	35	0	42	3	35	0.03	4	32	2	34	2	36	0.07	0.04
6	38007215	G	A	1	24	0	29	0	34	0	39	0	23	0.01	0	35	5	20	0	31	0.05	0.04
6	38008301	T	G	14	0	12	0	8	0	17	0	13	0	1	11	8	14	3	21	0	0.81	0.19
6	38009288	C	T	22	1	28	0	37	0	36	0	46	0	0.99	17	16	27	2	29	1	0.79	0.2
6	38009528	C	T	0	32	0	27	0	31	0	34	0	46	0	2	30	4	34	0	41	0.05	0.05
6	38010429	G	T	16	1	17	0	7	1	11	0	13	0	0.97	19	3	5	0	11	1	0.9	0.07
6	38010796	T	C	18	16	11	29	12	5	21	8	7	23	0.46	0	29	5	23	8	21	0.15	0.31
6	38011642	C	T	15	10	27	9	14	24	5	27	15	5	0.5	21	12	17	11	28	10	0.67	0.17
6	38012006	C	T	15	13	30	17	12	36	9	24	29	6	0.5	3	20	10	20	22	8	0.42	0.08
6	38012329	T	C	15	18	15	8	17	28	11	24	29	4	0.51	2	23	18	18	23	13	0.44	0.07
6	38012436	G	A	12	18	17	12	15	28	11	29	22	8	0.45	2	31	16	19	29	9	0.44	0.01
6	38012801	C	G	0	22	0	32	0	25	0	40	0	29	0	6	29	0	33	0	29	0.06	0.06
6	38013047	A	C	2	19	0	37	0	38	0	28	0	28	0.01	6	26	2	20	5	30	0.15	0.14
6	38013307	A	G	22	3	35	1	34	0	32	0	21	0	0.97	15	20	28	3	30	3	0.74	0.23
6	38013543	C	T	0	23	0	38	1	34	0	36	0	20	0.01	0	28	0	29	4	24	0.05	0.04
6	38014305	C	T	8	15	22	6	6	25	8	19	20	4	0.48	17	14	15	19	25	14	0.55	0.07
6	38015111	G	A	0	20	0	35	0	19	0	29	0	30	0	5	27	0	33	0	39	0.05	0.05
6	38015178	A	G	1	28	1	32	0	23	0	20	0	30	0.01	14	20	3	22	1	32	0.2	0.19
6	38015269	A	C	0	33	2	31	0	36	0	25	0	34	0.01	5	24	4	24	0	30	0.1	0.09
6	38015685	G	A	25	0	36	0	25	0	33	0	39	0	1	28	0	33	0	33	0	1	0
6	38016044	C	T	17	2	19	1	30	0	18	0	32	0	0.97	24	3	20	1	24	0	0.94	0.03
6	38016290	A	G	8	12	15	14	11	21	6	22	27	10	0.46	5	20	17	15	20	16	0.45	0.01
6	38016564	T	C	0	29	0	40	0	28	0	30	0	34	0	9	20	0	37	0	31	0.09	0.09
6	38016626	A	T	0	27	0	36	2	29	0	36	0	32	0.01	2	30	4	33	3	30	0.09	0.08
6	38016636	G	A	1	25	0	40	0	29	0	36	0	29	0.01	0	32	3	34	2	31	0.05	0.04
6	38016838	A	C	30	0	37	0	32	0	31	0	32	0	1	12	15	27	1	33	3	0.79	0.21
6	38016840	G	A	0	30	0	37	1	30	0	33	0	34	0.01	1	27	0	30	6	30	0.07	0.06
6	38017676	C	A	33	5	32	0	21	0	34	0	27	0	0.97	15	14	21	1	24	2	0.78	0.19
6	38017787	C	T	13	16	14	14	6	20	16	20	25	6	0.49	8	22	17	21	11	10	0.4	0.09
6	38018059	A	G	0	20	0	28	0	30	0	34	0	30	0	3	22	0	38	6	23	0.1	0.1
6	38018217	C	T	10	14	10	22	28	2	24	10	5	25	0.51	11	23	11	30	6	14	0.29	0.22
6	38018320	C	T	0	20	0	33	0	25	0	28	0	31	0	10	18	0	34	0	29	0.11	0.11
6	38018384	T	G	21	1	35	0	28	0	28	0	30	0	0.99	22	4	31	0	36	0	0.96	0.03
6	38018558	T	A	17	11	12	29	27	11	19	7	8	21	0.51	6	21	14	14	9	19	0.35	0.16
6	38018571	A	T	16	9	13	25	25	11	20	9	8	21	0.52	7	19	16	16	9	20	0.37	0.15
6	38018856	G	A	9	5	14	11	8	16	10	23	17	10	0.47	2	22	18	15	18	11	0.44	0.03
6	38018932	A	T	1	21	0	28	0	28	0	37	0	29	0.01	0	26	4	31	0	35	0.04	0.03
6	38018986	A	G	15	7	12	18	19	10	25	7	9	24	0.55	12	23	15	14	7	25	0.35	0.2
6	38019440	T	C	17	14	15	18	29	8	19	11	7	22	0.54	8	27	10	17	5	11	0.29	0.25
6	38019445	T	C	0	33	0	36	3	35	0	32	0	29	0.02	0	40	0	30	2	14	0.02	0
6	38019533	C	T	10	23	23	10	6	18	8	21	20	6	0.46	7	34	6	12	16	12	0.33	0.13
6	38020140	T	C	0	29	0	20	3	26	0	33	0	24	0.02	0	34	0	26	0	33	0	0.02
6	38020407	T	C	13	15	26	13	4	26	8	22	14	16	0.41	0	31	7	7	14	19	0.27	0.14
6	38020464	A	C	12	15	17	14	9	24	10	23	17	14	0.42	4	32	9	11	22	12	0.39	0.03
6	38020911	C	T	11	18	18	10	9	22	14	23	22	14	0.46	6	27	9	14	25	15	0.42	0.04
6	38021425	T	C	11	19	17	10	5	20	8	20	31	11	0.47	0	28	13	19	14	16	0.3	0.17
6	38021492	C	T	22	1	33	1	27	0	30	0	39	1	0.98	5	18	20	3	36	0	0.74	0.24
6	38021550	C	T	27	0	33	2	23	0	30	0	25	0	0.99	21	7	20	0	33	0	0.91	0.08
6	38021570	T	C	30	0	27	1	27	0	30	0	25	0	0.99	11	16	19	2	25	0	0.75	0.24
6	38022028	C	A	24	1	25	0	38	4	27	0	26	0	0.97	40	0	25	0	34	0	1	0.03
6	38022387	T	C	4	20	1	23	0	22	0	32	0	21	0.04	23	5	1	27	1	28	0.29	0.25
6	38022542	T	C	4	9	10	10	5	21	5	23	17	7	0.37	18	4	11	14	12	12	0.58	0.21
6	38022683	G	A	6	1	12	0	11	0	12	0	6	0	0.98	6	3	11	0	20	0	0.93	0.05
6	38022821	G	A	6	4	5	9	2	10	4	18	9	4	0.37	3	10	6	12	8	6	0.38	0.01
6	38022843	T	C	0	17	0	17	0	17	0	25	0	17	0	7	8	0	21	0	20	0.13	0.13
6	38022871	T	C	0	22	0	21	0	20	0	28	0	22	0	11	9	1	24	0	24	0.17	0.17
6	38022879	A	G	6	16	8	13	17	5	28	6	6	16	0.54	0	22	6	22	4	23	0.13	0.41
6	38023094	G	C	9	14	15	12	4	18	4	18	9	8	0.37	16	8	8	12	9	7	0.55	0.18
6	38023125	G	A	12	14	11	15	3	17	3	21	8	9	0.33	2	21	4	14	7	10	0.22	0.11
6	38023311	C	A	1	32	0	34	1	32	0	32	0	26	0.01	4	27	0	34	1	34	0.05	0.04
6	38023378	T	C	0	24	0	24	0	26	0	29	0	26	0	5	30	0	30	1	29	0.06	0.06
6	38023422	T	C	14	14	11	17	1	28	5	31	18	17	0.31	5	29	10	21	15	12	0.33	0.02
6	38023432	A	G	16	13	14	16	2	25	9	30	24	17	0.39	6	28	14	20	16	10	0.38	0.01
6	38023471	C	G	2	29	2	31	1	27	1	38	1	40	0.04	0	33	5	32	1	25	0.06	0.02
6	38023700	G	A	0	31	0	31	0	30	0	45	0	37	0	7	24	0	27	0	40	0.07	0.07
6	38023726	C	A	10	17	21	11	4	25	14	30	21	11	0.43	24	5	19	7	19	15	0.7	0.27
6	38023875	A	C	10	9	10	18	19	3	26	12	11	27	0.52	7	22	14	13	12	19	0.38	0.14
6	38023876	A	C	18	1	30	1	21	0	38	0	37	0	0.99	7	21	23	4	29	0	0.7	0.29
6	38023896	A	C	8	11	20	10	2	19	12	27	29	12	0.47	0	24	13	19	13	11	0.33	0.14
6	38023957	G	C	8	13	20	11	8	19	12	21	21	11	0.48	3	24	13	19	14	13	0.35	0.13
6	38024002	T	C	9	10	19	10	10	19	9	15	21	7	0.53	21	8	20	16	16	9	0.63	0.1
6	38024081	G	A	7	10	17	10	6	15	12	16	19	9	0.5	4	23	14	17	11	13	0.35	0.15
6	38024435	A	G	6	10	8	21	25	3	21	10	9	26	0.5	9	27	16	14	15	18	0.4	0.1
6	38024549	C	T	14	13	17	24	28	6	32	9	8	24	0.57	7	26	15	22	9	25	0.3	0.27
6	38024811	C	G	14	19	19	15	8	26	5	30	23	10	0.41	4	26	13	17	18	4	0.43	0.02
6	38024880	A	T	6	17	16	18	24	5	27	7	10	25	0.54	7	24	10	18	6	24	0.26	0.28
